# Supplementary material for: A Systematic Prediction of Multiple Drug-Target Interactions from Chemical, Genomic, and Pharmacological Data
Source: PLoS One. 2012 May 30;7(5):e37608. doi: 10.1371/journal.pone.0037608 (PMC3364341; doi:10.1371/journal.pone.0037608)
Supplement: Supporting Information S3 — All target proteins used in building models. (XLSX) [file pone.0037608.s003.xlsx]

## Sheet: Sheet1
Table S3. All target proteins used in building models
Protein DrugBank ID	Protein name
1	Peptidoglycan synthetase ftsI
3	Histidine decarboxylase
5	Glutaminase liver isoform, mitochondrial
6	Coagulation factor XIII A chain
7	Nitric oxide synthase, inducible
9	Estradiol 17-beta-dehydrogenase 2
10	Glycogen phosphorylase, liver form
11	NAD(P) transhydrogenase, mitochondrial
12	Alcohol dehydrogenase class 3
13	Aminomethyltransferase, mitochondrial
14	Isocitrate dehydrogenase [NAD] subunit alpha, mitochondrial
15	Voltage-dependent T-type calcium channel subunit alpha-1I
16	Adenosine A1 receptor
17	Proto-oncogene tyrosine-protein kinase ABL1
18	High affinity immunoglobulin epsilon receptor subunit alpha
19	Coagulation factor VIII
20	Prostaglandin G/H synthase 1
21	Beta-adrenergic receptor kinase 2
22	30S ribosomal protein S4
23	D(1A) dopamine receptor
24	Thymidylate synthase
25	Solute carrier family 13 member 1
26	Vascular endothelial growth factor receptor 3
27	Amiloride-sensitive sodium channel subunit beta
28	Collagen alpha-1(I) chain
29	Tubulin beta-1 chain
30	NADH dehydrogenase [ubiquinone] flavoprotein 3, mitochondrial
31	Phenylalanyl-tRNA synthetase, mitochondrial
32	Vascular endothelial growth factor receptor 1
33	Cystine/glutamate transporter
34	7-dehydrocholesterol reductase
35	Dehydrogenase/reductase SDR family member 4
36	Insulin receptor
37	Probable arabinosyltransferase A
38	Cystinosin
40	RAF proto-oncogene serine/threonine-protein kinase
41	NADH dehydrogenase [ubiquinone] iron-sulfur protein 8, mitochondrial
42	Phenylalanyl-tRNA synthetase alpha chain
45	Lipoyltransferase 1, mitochondrial
46	Coagulation factor V
48	Pyridoxal kinase
49	Endothelin B receptor
50	Sterol-4-alpha-carboxylate 3-dehydrogenase, decarboxylating
51	Muscarinic acetylcholine receptor M3
52	Pyruvate kinase isozymes R/L
53	Solute carrier family 12 member 5
54	Prothrombin
55	High affinity immunoglobulin epsilon receptor gamma-subunit
56	Delta-aminolevulinic acid dehydratase
57	3 beta-hydroxysteroid dehydrogenase/Delta 5-->4-isomerase type I
58	Cationic amino acid transporter 4
59	AMT protein
61	2-amino-4-hydroxy-6-hydroxymethyldihydropteridine pyrophosphokinase
62	Glycine receptor subunit beta
63	Malate dehydrogenase
64	Neuraminidase
65	Matrix metalloproteinase-9
66	3 beta-hydroxysteroid dehydrogenase/Delta 5-->4-isomerase type II
67	Prolyl 4-hydroxylase subunit alpha-1
68	Cannabinoid receptor 1
70	Type-1 angiotensin II receptor
72	Seryl-tRNA synthetase, cytoplasmic
73	Prostaglandin E2 receptor, EP1 subtype
74	Dihydrolipoyllysine-residue acetyltransferase component of pyruvate dehydrogenase complex, mitochondrial
75	B-lymphocyte antigen CD20
76	Nitric-oxide synthase, brain
77	L-lactate dehydrogenase B chain
78	Acetyl-CoA acetyltransferase, mitochondrial
79	Group 10 secretory phospholipase A2
80	Peroxisome proliferator-activated receptor alpha
81	Methylcrotonoyl-CoA carboxylase beta chain, mitochondrial
83	Alpha-aminoadipic semialdehyde synthase, mitochondrial
84	Nuclear receptor 0B1
85	Growth hormone receptor
86	SEC14-like protein 4
87	Hypoxanthine-guanine phosphoribosyltransferase
88	Retinoic acid receptor RXR-beta
89	Cysteine sulfinic acid decarboxylase
90	Tryptophan 5-hydroxylase 2
91	NADH dehydrogenase [ubiquinone] 1 alpha subcomplex subunit 10, mitochondrial
92	Creatine kinase B-type
93	CAMPATH-1 antigen
94	5-hydroxytryptamine 4 receptor
95	Ferritin light chain
96	Histidine ammonia-lyase
97	Procollagen-lysine,2-oxoglutarate 5-dioxygenase 1
98	Pyruvate kinase isozymes M1/M2
99	NADH dehydrogenase [ubiquinone] iron-sulfur protein 5
101	Potassium voltage-gated channel subfamily H member 2
102	DNA topoisomerase I, mitochondrial
103	Muscarinic acetylcholine receptor M1
104	NADH dehydrogenase [ubiquinone] iron-sulfur protein 6, mitochondrial
105	Sodium-dependent multivitamin transporter
106	Cannabinoid receptor 2
107	C-4 methylsterol oxidase
109	Mitochondrial carnitine/acylcarnitine carrier protein CACL
110	Pyruvate dehydrogenase E1 component subunit beta, mitochondrial
111	Cysteinyl leukotriene receptor 2
112	L-lactate dehydrogenase A-like 6B
113	S-adenosylmethionine decarboxylase proenzyme
114	Alanine--glyoxylate aminotransferase 2, mitochondrial
115	Penicillin-binding protein 2
117	Sterol O-acyltransferase 1
118	Organic cation/carnitine transporter 2
119	Carcinoembryonic antigen-related cell adhesion molecule 1
121	N-acylglucosamine 2-epimerase
122	P2Y purinoceptor 12
123	Diamine acetyltransferase 1
124	Histamine H2 receptor
125	DNA polymerase beta
126	D-lactate dehydrogenase
128	Adenine phosphoribosyltransferase
129	Evolved beta-galactosidase subunit alpha
130	Prostacyclin synthase
131	Synaptic vesicular amine transporter
132	ATP-binding cassette sub-family A member 1
133	Dihydropterate synthase
134	Tryptophan 5-hydroxylase 1
135	Probable arabinosyltransferase B
136	Estrogen receptor
137	FolC bifunctional protein [Includes: Folylpolyglutamate synthase
138	Interleukin-3
139	Aldo-keto reductase family 1 member C1
140	30S ribosomal protein S9
141	3-hydroxyisobutyrate dehydrogenase, mitochondrial
142	Gamma-aminobutyric-acid receptor subunit rho-1
144	Hemoglobin subunit alpha
145	Corticosteroid 11-beta-dehydrogenase isozyme 2
146	Androgen receptor
147	Aldehyde dehydrogenase, mitochondrial
148	Lutropin-choriogonadotropic hormone receptor
149	Alpha-aminoadipic semialdehyde dehydrogenase
150	Cationic amino acid transporter 3
152	NADH dehydrogenase [ubiquinone] flavoprotein 2, mitochondrial
153	Dopamine beta-hydroxylase
154	AFG3-like protein 2
157	Solute carrier family 12 member 6
158	Sodium channel protein type 1 subunit alpha
159	Penicillin-binding protein 2B
161	Tubulin beta chain
162	Retinoic acid receptor gamma-1
163	D(1B) dopamine receptor
164	Histamine H4 receptor
165	FL cytokine receptor
166	NAD-dependent malic enzyme, mitochondrial
167	L-lactate dehydrogenase C chain
169	Cysteine desulfurase, mitochondrial
170	Succinate semialdehyde dehydrogenase, mitochondrial
171	Cysteine dioxygenase
172	Potassium channel subfamily K member 1
173	Toll-like receptor 7
174	Sigma 1-type opioid receptor
175	Thiamin pyrophosphokinase 1
176	30S ribosomal protein S10
177	Biotin--protein ligase
178	NADH-cytochrome b5 reductase 3
180	D-3-phosphoglycerate dehydrogenase
182	2-oxoglutarate dehydrogenase E1 component, mitochondrial
183	Vascular endothelial growth factor A
184	L-serine dehydratase
185	Vasopressin V1a receptor
186	Glutamate--cysteine ligase catalytic subunit
187	DNA ligase 3
189	Solute carrier family 23 member 1
190	NADH dehydrogenase [ubiquinone] 1 alpha subcomplex subunit 4
191	Peptide methionine sulfoxide reductase
192	Creatine kinase, ubiquitous mitochondrial
193	Beta-1 adrenergic receptor
194	NADH dehydrogenase [ubiquinone] 1 subunit C2
195	Monocarboxylate transporter 7
196	D-beta-hydroxybutyrate dehydrogenase, mitochondrial
197	Succinate dehydrogenase [ubiquinone] flavoprotein subunit, mitochondrial
198	Sodium channel protein type 10 subunit alpha
199	Monocarboxylate transporter 8
200	Carnitine O-palmitoyltransferase 2, mitochondrial
201	Glutamate dehydrogenase 1, mitochondrial
203	Pyridoxine-5'-phosphate oxidase
204	cGMP-specific 3',5'-cyclic phosphodiesterase
206	3-keto-steroid reductase
207	Glutathione synthetase
208	DNA-directed RNA polymerase beta' chain
209	Aspartoacylase
210	Bifunctional aminoacyl-tRNA synthetase [Includes: Glutamyl-tRNA synthetase
211	Scavenger receptor class B member 1
213	Amiloride-sensitive sodium channel subunit alpha
214	NADH dehydrogenase [ubiquinone] iron-sulfur protein 3, mitochondrial
215	Sodium channel protein type 11 subunit alpha
216	Aldehyde dehydrogenase 3B2
217	Estradiol 17-beta-dehydrogenase 1
218	Monocarboxylate transporter 5
219	NADH-ubiquinone oxidoreductase chain 3
220	Sodium channel protein type 5 subunit alpha
221	Lysyl-tRNA synthetase
222	DNA ligase 1
224	Mitochondrial ornithine transporter 1
225	NEDD8-activating enzyme E1 regulatory subunit
226	Gonadotropin-releasing hormone receptor
227	Probable leucyl-tRNA synthetase, mitochondrial
228	Beta platelet-derived growth factor receptor
229	Retinoic acid receptor beta
230	ATP-binding cassette transporter sub-family C member 8
231	Glycerol-3-phosphate dehydrogenase [NAD+], cytoplasmic
233	Potassium channel subfamily K member 2
234	Plasminogen
235	High-affinity cationic amino acid transporter 1
236	NADH dehydrogenase [ubiquinone] 1 alpha subcomplex subunit 6
237	Histo-blood group ABO system transferase
238	Peroxisome proliferator-activated receptor gamma
239	Coagulation factor X
240	Gamma-aminobutyric acid type B receptor, subunit 1
241	Calcium-transporting ATPase type 2C member 1
242	Asparagine synthetase [glutamine-hydrolyzing]
243	Ribosyldihydronicotinamide dehydrogenase [quinone]
244	Angiotensin-converting enzyme
246	Valyl-tRNA synthetase
247	NADH dehydrogenase [ubiquinone] 1 alpha subcomplex subunit 1
248	Pyrroline-5-carboxylate reductase 1
251	Alcohol dehydrogenase 1A
252	Tryptophanyl-tRNA synthetase, cytoplasmic
253	Sodium/potassium-transporting ATPase gamma chain
256	Tyrosyl-tRNA synthetase, cytoplasmic
258	Methylmalonate-semialdehyde dehydrogenase [acylating], mitochondrial
259	Microsomal triglyceride transfer protein large subunit
260	Cytochrome P450 51
261	Threonyl-tRNA synthetase, cytoplasmic
262	Calcium-binding mitochondrial carrier protein Aralar1
263	Neutral amino acid transporter B(0)
264	Choline/ethanolamine kinase [Includes: Choline kinase beta
265	Transcobalamin-1
266	Lipoprotein lipase
267	Plasminogen activator inhibitor 1
268	Adenosine A2b receptor
269	Adrenodoxin, mitochondrial
270	NADH dehydrogenase [ubiquinone] 1 beta subcomplex subunit 5, mitochondrial
271	Delta-1-pyrroline-5-carboxylate dehydrogenase, mitochondrial
272	NADH dehydrogenase [ubiquinone] 1 beta subcomplex subunit 10
273	Apoptosis regulator Bcl-2
274	Muscarinic acetylcholine receptor M5
275	Arachidonate 5-lipoxygenase
276	Sodium- and chloride-dependent GABA transporter 1
277	Purine nucleoside phosphorylase
279	Tyrosinase
280	4-aminobutyrate aminotransferase, mitochondrial
281	5'-AMP-activated protein kinase subunit beta-1
282	Interphotoreceptor retinoid-binding protein
283	SEC14-like protein 2
284	DNA-directed RNA polymerase beta chain
285	Mitochondrial ornithine transporter 2
287	Beta-1,4-galactosyltransferase 1
288	Trifunctional enzyme subunit alpha, mitochondrial
289	Cytosolic purine 5'-nucleotidase
290	Prostaglandin G/H synthase 2
291	Nitric-oxide synthase, endothelial
292	Activin receptor type-1
294	Neprilysin
295	Carbonic anhydrase 1
296	Bifunctional methylenetetrahydrofolate dehydrogenase/cyclohydrolase, mitochondrial
297	Adenylate cyclase type 1
298	Renin
299	Folate receptor beta
300	NADH-ubiquinone oxidoreductase chain 4L
301	Kynurenine--oxoglutarate transaminase 1
302	T-cell surface glycoprotein CD3 epsilon chain
303	Diamine acetyltransferase 2
304	Solute carrier family 12 member 7
305	Mitochondrial aspartate-glutamate carrier protein
306	Pyridoxal phosphate phosphatase
308	30S ribosomal protein S12
309	Antithrombin-III
310	Solute carrier family 12 member 2
311	RNA-directed RNA polymerase catalytic subunit
312	Tubulin beta chain
313	NADH dehydrogenase [ubiquinone] 1 beta subcomplex subunit 3
314	System N amino acid transporter 1
315	Arginase-1
316	4-trimethylaminobutyraldehyde dehydrogenase
317	Methionine-R-sulfoxide reductase
318	Alpha-2A adrenergic receptor
319	Opioid receptor, sigma 1
320	5-hydroxytryptamine 1A receptor
321	Serine hydroxymethyltransferase, mitochondrial
322	Vasopressin V2 receptor
323	Alanyl-tRNA synthetase, cytoplasmic
324	NADH dehydrogenase [ubiquinone] 1 beta subcomplex subunit 4
325	Prostaglandin D2 receptor
326	L-lactate dehydrogenase A-like 6A
327	Glutathione reductase
328	Sorbitol dehydrogenase
330	Spermidine synthase
331	Retinol-binding protein I, cellular
332	Beta-lactamase
333	Voltage-dependent L-type calcium channel subunit beta-1
334	S-adenosylmethionine synthetase isoform type-2
335	NADH dehydrogenase [ubiquinone] 1 alpha subcomplex subunit 9, mitochondrial
336	Ornithine carbamoyltransferase, mitochondrial
337	NADH dehydrogenase [ubiquinone] iron-sulfur protein 7, mitochondrial
338	DNA polymerase
339	Arachidonate 15-lipoxygenase
340	Apoptotic protease-activating factor 1
341	5-hydroxytryptamine 3 receptor
342	P protein [Includes: DNA-directed DNA polymerase
343	NADH dehydrogenase [ubiquinone] 1 subunit C1, mitochondrial
346	Thyroid hormone receptor beta-1
349	Serine--pyruvate aminotransferase
350	3-hydroxyacyl-CoA dehydrogenase type-2
352	Secretin receptor
353	NADH dehydrogenase [ubiquinone] 1 alpha subcomplex subunit 4-like 2
354	Methylmalonic aciduria type A protein, mitochondrial
355	GMP synthase [glutamine-hydrolyzing]
357	Carbonic anhydrase 2
358	Cystathionine beta-synthase
359	Thymidylate synthase
360	Ribonucleoside-diphosphate reductase large subunit
361	Fibroblast growth factor 4
362	Melatonin receptor type 1B
363	NADP-dependent malic enzyme, mitochondrial
364	Corticosteroid 11-beta-dehydrogenase isozyme 1
365	Dihydrofolate reductase
367	Serine hydroxymethyltransferase, cytosolic
368	Enoyl-[acyl-carrier-protein] reductase [NADH]
369	Coagulation factor VII
370	Urease alpha subunit
371	Cytochrome c oxidase subunit 1
372	Estradiol 17-beta-dehydrogenase 3
374	NADH dehydrogenase [ubiquinone] 1 beta subcomplex subunit 1
375	SEC14-like protein 3
376	Amnionless protein
377	Beta-adrenergic receptor kinase 1
378	Alpha-2C adrenergic receptor
379	DNA polymerase
380	Cytochrome P450 17A1
381	Prolactin receptor
382	Glutamate receptor, ionotropic kainate 1
383	Glycine amidinotransferase, mitochondrial
384	NADH-ubiquinone oxidoreductase chain 6
385	Potassium-transporting ATPase alpha chain 1
386	Acetyl-coenzyme A synthetase, cytoplasmic
387	Amiloride-sensitive amine oxidase [copper-containing]
388	AMP deaminase 1
389	Amiloride-sensitive cation channel 2, neuronal
390	Adenosine A3 receptor
391	Succinyl-CoA ligase [GDP-forming] beta-chain, mitochondrial
392	Voltage-dependent P/Q-type calcium channel subunit alpha-1A
393	GDH/6PGL endoplasmic bifunctional protein [Includes: Glucose 1-dehydrogenase
394	Calcineurin subunit B isoform 1
395	ALK tyrosine kinase receptor
396	Alcohol dehydrogenase 4
397	Monocarboxylate transporter 3
398	Transcobalamin-2
399	Tyrosyl-tRNA synthetase, mitochondrial
400	Coagulation factor IX
401	Glutamate [NMDA] receptor subunit zeta-1
404	DNA gyrase subunit A
405	NADH dehydrogenase [ubiquinone] 1 alpha subcomplex subunit 8
406	Prostaglandin E2 receptor, EP2 subtype
407	Vascular endothelial growth factor receptor 2
408	Riboflavin kinase
410	Ornithine decarboxylase antizyme
411	Glycine N-methyltransferase
412	Peroxisomal carnitine O-octanoyltransferase
413	Amidophosphoribosyltransferase
414	Sodium- and chloride-dependent creatine transporter 1
417	NADH dehydrogenase [ubiquinone] 1 beta subcomplex subunit 6
419	Hydroxyacyl-coenzyme A dehydrogenase, mitochondrial
420	Glutamate decarboxylase 1
421	Calcium signal-modulating cyclophilin ligand
422	Vitamin K-dependent protein C
423	Gamma-aminobutyric-acid receptor subunit alpha-2
424	Dihydroorotate dehydrogenase, mitochondrial
426	Aspartate aminotransferase, mitochondrial
427	Substance-P receptor
428	Interferon-alpha/beta receptor beta chain
429	Monocarboxylate transporter 6
430	Follicle-stimulating hormone receptor
431	Serine racemase
432	D(4) dopamine receptor
433	Synaptosomal-associated protein 25
434	Alpha-N-acetylglucosaminidase
435	Kynureninase
436	5-hydroxytryptamine 2B receptor
437	Leukocyte elastase
438	Taste receptor type 1 member 2
439	Glutamate [NMDA] receptor subunit epsilon-4
440	Isovaleryl-CoA dehydrogenase, mitochondrial
442	Envelope glycoprotein
443	Ferritin heavy chain
444	Alcohol dehydrogenase 1B
446	NADH dehydrogenase [ubiquinone] 1 alpha subcomplex subunit 7
447	Cholecystokinin type A receptor
448	Vitamin K-dependent gamma-carboxylase
449	Ornithine decarboxylase
450	Muscarinic acetylcholine receptor M4
451	Carnitine O-palmitoyltransferase I, liver isoform
453	S-adenosylmethionine synthetase isoform type-1
454	Peroxisomal multifunctional enzyme type 2
455	5-aminolevulinate synthase, nonspecific, mitochondrial
456	Creatine kinase, sarcomeric mitochondrial
458	Neuronal acetylcholine receptor subunit alpha-10
459	Retinoic acid receptor RXR-alpha
461	Glycine receptor subunit alpha-3
462	Intermediate conductance calcium-activated potassium channel protein 4
463	Interleukin-11 receptor alpha chain
464	Glutamate [NMDA] receptor subunit epsilon-2
465	Calmodulin
466	Solute carrier family 12 member 3
467	Delta-type opioid receptor
468	Cytochrome P450 4A11
469	Annexin A1
471	Sodium- and chloride-dependent neutral and basic amino acid transporter B(0+)
472	Ornithine aminotransferase, mitochondrial
473	L-lactate dehydrogenase A chain
474	Acetylcholinesterase
475	NADH dehydrogenase [ubiquinone] 1 beta subcomplex subunit 2, mitochondrial
476	RAC-alpha serine/threonine-protein kinase
477	DNA topoisomerase 4 subunit A
478	Voltage-dependent L-type calcium channel subunit alpha-1C
479	Calcitonin receptor
480	Methionine-R-sulfoxide reductase B2
482	Glycine receptor subunit alpha-1
483	A-Raf proto-oncogene serine/threonine-protein kinase
484	Tyrosine-protein kinase ABL2
485	cGMP-inhibited 3',5'-cyclic phosphodiesterase A
486	Serine/threonine-protein kinase ALS2CR7
487	Aldo-keto reductase family 1 member C4
488	Integrin alpha-IIb
489	Monocarboxylate transporter 2
491	Serine palmitoyltransferase 1
492	Histamine H1 receptor
494	Caspase-1
495	Methylcrotonoyl-CoA carboxylase subunit alpha, mitochondrial
496	Aldehyde dehydrogenase 3B1
498	Solute carrier family 13 member 2
499	Arginine decarboxylase
500	Monocarboxylate transporter 4
501	Leucine carboxyl methyltransferase 1
502	5-hydroxytryptamine 2A receptor
503	Somatostatin receptor type 1
504	Mast/stem cell growth factor receptor
505	Glutamate [NMDA] receptor subunit epsilon-3
506	4-hydroxyphenylpyruvate dioxygenase
507	Cob(I)yrinic acid a,c-diamide adenosyltransferase, mitochondrial
508	Ectonucleotide pyrophosphatase/phosphodiesterase family member 1
509	Thymidine kinase
510	Serine/threonine-protein kinase receptor R3
511	5-hydroxytryptamine 1F receptor
512	DNA-directed RNA polymerase alpha chain
513	Calcium-binding mitochondrial carrier protein Aralar2
514	Potassium voltage-gated channel subfamily H member 6
515	26S proteasome non-ATPase regulatory subunit 1
516	Neurotensin receptor type 2
517	Alcohol dehydrogenase 1C
518	Peroxidase/catalase T
519	Interferon-gamma receptor beta chain
520	UDP-N-acetylglucosamine 1-carboxyvinyltransferase
521	ATP-binding cassette transporter sub-family C member 9
522	26S proteasome non-ATPase regulatory subunit 2
523	Gamma-aminobutyric-acid receptor subunit alpha-5
525	NADH dehydrogenase [ubiquinone] 1 alpha subcomplex subunit 5
526	Thioredoxin reductase
527	Prostacyclin receptor
528	5-hydroxytryptamine 1E receptor
529	Ceramide glucosyltransferase
530	Gamma-aminobutyric-acid receptor subunit alpha-4
531	Aldehyde dehydrogenase X, mitochondrial
532	Neutral amino acid transporter A
533	Aminoacylase-1
534	Threonine synthase-like 1
535	Voltage-dependent T-type calcium channel subunit alpha-1G
537	ATP synthase delta chain, mitochondrial
539	NADH dehydrogenase [ubiquinone] flavoprotein 1, mitochondrial
540	Sodium-dependent noradrenaline transporter
541	cAMP-specific 3',5'-cyclic phosphodiesterase 4B
543	Penicillin-binding protein 1B
544	Potassium voltage-gated channel subfamily E member 1
545	Thyrotropin receptor
546	Isoleucyl-tRNA synthetase, cytoplasmic
547	Propionyl-CoA carboxylase alpha chain, mitochondrial
548	NADH-ubiquinone oxidoreductase 75 kDa subunit, mitochondrial
549	Choline-phosphate cytidylyltransferase B
550	Amiloride-sensitive sodium channel subunit delta
551	Carnitine O-acetyltransferase
552	Amiloride-sensitive sodium channel subunit gamma
553	DNA polymerase I
554	Low-density lipoprotein receptor
555	NADH dehydrogenase [ubiquinone] iron-sulfur protein 4, mitochondrial
556	Alpha-1A adrenergic receptor
558	Solute carrier family 12 member 1
559	NADH-ubiquinone oxidoreductase chain 1
563	Thyroid peroxidase
565	Extracellular calcium-sensing receptor
566	Serotransferrin
567	Receptor tyrosine-protein kinase erbB-2
568	NADH dehydrogenase [ubiquinone] 1 beta subcomplex subunit 7
569	Retinal dehydrogenase 2
570	Thymidine kinase
571	Melatonin receptor type 1A
572	Integrin alpha-L
574	Branched-chain-amino-acid aminotransferase, cytosolic
575	2-amino-3-ketobutyrate coenzyme A ligase, mitochondrial
576	Choline O-acetyltransferase
577	Argininosuccinate lyase
578	Endothelin-1 receptor
579	Alcohol dehydrogenase class 4 mu/sigma chain
580	Gamma-aminobutyric-acid receptor subunit alpha-3
582	NADH dehydrogenase [ubiquinone] 1 alpha subcomplex subunit 13
583	Nicotinate-nucleotide pyrophosphorylase [carboxylating]
584	Glucagon receptor
585	Aspartyl/asparaginyl beta-hydroxylase
586	Aspartate aminotransferase, cytoplasmic
588	Chromodomain-helicase-DNA-binding protein 1
590	5-hydroxytryptamine 2C receptor
591	Glutamate [NMDA] receptor subunit 3B
592	Carbonic anhydrase 4
593	Proton-coupled amino acid transporter 1
595	Fibrinogen alpha chain
596	3-oxo-5-alpha-steroid 4-dehydrogenase 1
597	Dihydropteridine reductase
598	NADH dehydrogenase [ubiquinone] 1 alpha subcomplex subunit 11
599	Glyceraldehyde-3-phosphate dehydrogenase
600	Methionyl-tRNA synthetase, cytoplasmic
601	Propionyl-CoA carboxylase beta chain, mitochondrial
602	Acyl carrier protein, mitochondrial
603	DNA polymerase alpha catalytic subunit
604	Vitamin K-dependent protein Z
605	Fumarate reductase flavoprotein subunit
607	NADH dehydrogenase [ubiquinone] 1 alpha subcomplex subunit 2
608	NADH-ubiquinone oxidoreductase chain 4
609	15-hydroxyprostaglandin dehydrogenase [NAD+]
610	Calcium-activated potassium channel subunit alpha 1
611	Retinal dehydrogenase 1
612	P protein [Includes: DNA-directed DNA polymerase
613	Atrial natriuretic peptide receptor A
614	Progesterone receptor
615	3-oxoacyl-[acyl-carrier-protein] synthase 3
616	Isocitrate dehydrogenase [NAD] subunit beta, mitochondrial
617	Muscarinic acetylcholine receptor M2
618	Phenylalanyl-tRNA synthetase beta chain
619	Low-affinity cationic amino acid transporter 2
620	Bifunctional dihydrofolate reductase-thymidylate synthase
621	Periplasmic [Fe] hydrogenase 1
622	Interleukin-1 receptor type I
623	Spermine oxidase
624	Guanidinoacetate N-methyltransferase
625	Glutamate carboxypeptidase 2
626	Cysteine dioxygenase type 1
627	11-cis retinol dehydrogenase
628	Pyruvate dehydrogenase E1 component alpha subunit, somatic form, mitochondrial
629	Alpha-2B adrenergic receptor
630	Short/branched chain specific acyl-CoA dehydrogenase, mitochondrial
631	3-hydroxy-3-methylglutaryl-coenzyme A reductase
632	Alpha-1B adrenergic receptor
633	Penicillin-binding proteins 1A/1B
634	Squalene monooxygenase
635	Estradiol 17-beta-dehydrogenase 8
636	Mitochondrial carnitine/acylcarnitine carrier protein
637	NADH-ubiquinone oxidoreductase chain 5
638	D(3) dopamine receptor
640	Aldehyde dehydrogenase 1A3
641	Neuraminidase
642	3-oxo-5-alpha-steroid 4-dehydrogenase 2
643	Peroxisomal bifunctional enzyme
644	Heme oxygenase 2
645	Penicillin-binding protein 1A
646	Malate dehydrogenase, cytoplasmic
647	Integrin alpha-4
649	Probable arabinosyltransferase C
650	Aldo-keto reductase family 1 member C3
651	Retinol dehydrogenase 13
653	Envelope glycoprotein GP340/GP220
654	Flavin reductase
656	NADH dehydrogenase [ubiquinone] 1 beta subcomplex subunit 9
658	Para-aminobenzoate synthase component 1
660	T-cell surface glycoprotein CD1a
661	ADP/ATP translocase 1
662	Fatty aldehyde dehydrogenase
663	Solute carrier family 12 member 4
664	Glutamate decarboxylase 2
665	Phosphoserine aminotransferase
666	NADP-dependent malic enzyme
667	Acyl-CoA dehydrogenase family member 8, mitochondrial
668	Glutamate--cysteine ligase regulatory subunit
669	Asparaginyl-tRNA synthetase, cytoplasmic
670	NG,NG-dimethylarginine dimethylaminohydrolase 2
671	Pyruvate dehydrogenase E1 component alpha subunit, testis-specific form, mitochondrial
672	Prostaglandin F2-alpha receptor
673	Solute carrier family 13 member 3
674	Dihydroorotate dehydrogenase homolog, mitochondrial
675	Leucine carboxyl methyltransferase 2
676	Tyrosine 3-monooxygenase
677	Choline-phosphate cytidylyltransferase A
679	C-1-tetrahydrofolate synthase, cytoplasmic
681	Glycine dehydrogenase [decarboxylating], mitochondrial
683	Potassium transporter
685	Oxygen-insensitive NADPH nitroreductase
686	Aldo-keto reductase family 1 member C2
687	Tyrosine-protein phosphatase non-receptor type 1
688	ADP/ATP translocase 3
689	Growth hormone-releasing hormone receptor
690	Acetyl-CoA carboxylase 1
691	cAMP-specific 3',5'-cyclic phosphodiesterase 7B
692	Granulocyte-macrophage colony-stimulating factor receptor alpha chain
693	Hemoglobin subunit beta
694	Matrix protein 2
695	cAMP and cAMP-inhibited cGMP 3',5'-cyclic phosphodiesterase 10A
696	Kappa-type opioid receptor
697	DNA polymerase
698	B-Raf proto-oncogene serine/threonine-protein kinase
699	Nicotinic acid receptor 1
700	Choline dehydrogenase, mitochondrial
701	Isoleucine-tRNA synthetase
702	UMP-CMP kinase
704	Long-chain-fatty-acid--CoA ligase 1
705	Glutamate receptor 1
706	Glutamate [NMDA] receptor subunit 3A
707	72 kDa type IV collagenase
709	ATP-sensitive inward rectifier potassium channel 1
711	UDP-glucose 6-dehydrogenase
712	Tubulin alpha chain
713	Sodium-dependent dopamine transporter
714	Glutathione reductase, mitochondrial
716	5-hydroxytryptamine 7 receptor
717	Interleukin-2 receptor subunit beta
718	Folate receptor gamma
719	Retinoic acid receptor responder protein 1
720	Erythropoietin receptor
721	NADH-ubiquinone oxidoreductase chain 2
722	Troponin I, cardiac muscle
723	Cytosolic phospholipase A2
724	Interleukin-2 receptor alpha chain
725	5-hydroxytryptamine 1D receptor
727	Serine palmitoyltransferase 2
728	Interferon-alpha/beta receptor alpha chain
729	GDP-L-fucose synthetase
730	Retinoic acid receptor alpha
731	HIV-1 protease
733	Activin receptor type 1B
734	D1 dopamine receptor-interacting protein calcyon
735	Alanine aminotransferase 1
737	Mineralocorticoid receptor
738	Monocarboxylate transporter 1
740	Argininosuccinate synthase
741	Potassium voltage-gated channel subfamily KQT member 1
743	Phosphatidylserine decarboxylase proenzyme
744	Myeloid cell surface antigen CD33
745	Anti-Muellerian hormone type-2 receptor
746	NADH dehydrogenase [ubiquinone] 1 beta subcomplex subunit 8, mitochondrial
748	5'-AMP-activated protein kinase catalytic subunit alpha-1
749	Amiloride-sensitive cation channel 1, neuronal
750	Voltage-dependent calcium channel gamma-1 subunit
751	Potassium channel subfamily K member 6
752	Large structural protein
754	Pancreatic triacylglycerol lipase
755	NADH dehydrogenase [ubiquinone] 1 alpha subcomplex subunit 3
757	Fusion glycoprotein F0
758	Thyroid hormone receptor alpha
759	Free fatty acid receptor 1
760	Heparin-binding growth factor 1
761	Cytochrome P450 51
762	Voltage-dependent calcium channel subunit alpha-2/delta-1
763	Tyrosine aminotransferase
765	Indoleamine 2,3-dioxygenase
766	Beta-2 adrenergic receptor
768	FK506-binding protein 1A
769	High-affinity choline transporter 1
770	Retinoic acid-induced protein 3
771	Pyruvate carboxylase, mitochondrial
772	Potassium voltage-gated channel subfamily H member 7
773	Folylpolyglutamate synthase, mitochondrial
774	Cysteinyl-tRNA synthetase, cytoplasmic
775	Acetyl-CoA carboxylase 2
776	Bile salt export pump
777	Tumor necrosis factor
778	Cysteinyl leukotriene receptor 1
779	High-affinity cAMP-specific 3',5'-cyclic phosphodiesterase 7A
780	Retinoic acid receptor RXR-gamma
781	ATP-sensitive inward rectifier potassium channel 11
782	ADP/ATP translocase 2
784	High affinity immunoglobulin gamma Fc receptor I
785	Interferon-gamma receptor alpha chain
786	Envelope glycoprotein GP340
787	Vitamin K epoxide reductase complex subunit 1
788	Creatine kinase M-type
789	Alpha-1D adrenergic receptor
790	DNA polymerase subunit alpha B
791	Urokinase plasminogen activator surface receptor
792	Aldehyde dehydrogenase, dimeric NADP-preferring
793	T-cell surface antigen CD2
794	Glyceraldehyde-3-phosphate dehydrogenase, testis-specific
795	Branched-chain-amino-acid aminotransferase, mitochondrial
796	Inosine-5'-monophosphate dehydrogenase 2
797	Sodium-dependent proline transporter
798	Osteocalcin
799	Aspartyl-tRNA synthetase, cytoplasmic
800	Retinol dehydrogenase 12
801	Kynurenine/alpha-aminoadipate aminotransferase mitochondrial
802	Pyrroline-5-carboxylate reductase 2
803	NADH dehydrogenase [ubiquinone] iron-sulfur protein 2, mitochondrial
805	Cytochrome P450 11B1, mitochondrial
806	Sodium/potassium-transporting ATPase alpha-1 chain
807	D-alanine--D-alanine ligase A
809	Methionine synthase
810	Heme oxygenase 1
811	Translocator protein
812	Dihydrolipoyl dehydrogenase, mitochondrial
813	Neuronal acetylcholine receptor subunit alpha-2
814	Ryanodine receptor 1
815	Histidyl-tRNA synthetase, cytoplasmic
816	Biliverdin reductase A
817	DNA topoisomerase 2-alpha
818	50S ribosomal protein L10
819	Penicillin-binding protein 4
820	Glycine receptor subunit alpha-2
821	Acetyl-coenzyme A synthetase 2-like, mitochondrial
822	Aldose reductase
823	Fibroblast growth factor receptor 2
824	Sodium-dependent serotonin transporter
825	Arsenical pump-driving ATPase
826	Oxytocin-neurophysin 1
827	Sodium/hydrogen exchanger 1
828	Phenylalanine-4-hydroxylase
829	NADH dehydrogenase [ubiquinone] 1 alpha subcomplex subunit 12
830	Glutamate dehydrogenase 2, mitochondrial
831	D(2) dopamine receptor
833	Organic cation/carnitine transporter 1
834	Arginase-2, mitochondrial
835	Thromboxane A2 receptor
837	Glutamate [NMDA] receptor subunit epsilon-1
838	Inosine-5'-monophosphate dehydrogenase 1
839	Short-chain specific acyl-CoA dehydrogenase, mitochondrial
840	Methionine synthase reductase, mitochondrial
841	Gamma-aminobutyric-acid receptor subunit alpha-6
842	Chloride channel protein 2
843	NG,NG-dimethylarginine dimethylaminohydrolase 1
844	Epidermal growth factor receptor
845	Pyruvate dehydrogenase [cytochrome]
846	Leucyl-tRNA synthetase, cytoplasmic
847	Mu-type opioid receptor
848	Isocitrate dehydrogenase [NAD] subunit gamma, mitochondrial
849	Activated CDC42 kinase 1
850	Vasopressin V1b receptor
851	5'-AMP-activated protein kinase subunit beta-2
852	Heparin cofactor 2
853	Farnesyl pyrophosphate synthetase
854	Methylmalonyl-CoA mutase, mitochondrial
855	Sphingosine-1-phosphate lyase 1
856	Vitamin D3 receptor
857	Malate dehydrogenase, mitochondrial
858	Potassium voltage-gated channel subfamily A member 1
860	Nicotinamide N-methyltransferase
861	Choline kinase alpha
862	Multidrug resistance-associated protein 1
863	Cellular retinaldehyde-binding protein
864	Gag-Pol polyprotein
865	Argininosuccinate synthase
866	Large neutral amino acids transporter small subunit 2
867	Penicillin-binding protein 3
868	Cystathionine gamma-lyase
869	Estrogen receptor beta
870	Granulocyte colony-stimulating factor receptor
871	Glucocorticoid receptor
872	Gamma-aminobutyric-acid receptor subunit alpha-1
885	5-hydroxytryptamine 1B receptor
886	DNA topoisomerase 4 subunit A
887	DNA gyrase subunit B
888	3-oxoacyl-[acyl-carrier-protein] synthase 2
889	3-oxoacyl-[acyl-carrier-protein] synthase 1
890	Niemann-Pick C1-like protein 1
891	Dihydropteroate synthase
892	Isoleucyl-tRNA synthetase
893	[Citrate [pro-3S]-lyase] ligase
894	Alanine racemase
896	Glutathione S-transferase Mu 1
897	Glutathione S-transferase kappa 1
898	Glutathione S-transferase A3
899	Glutathione S-transferase Mu 3
900	Glutathione S-transferase A4
901	Glutathione S-transferase Mu 4
903	Glutathione S-transferase A5
904	Glutathione S-transferase P
905	Glutathione transferase omega-1
906	Glutathione peroxidase 1
907	Glutathione peroxidase 2
908	Glutathione S-transferase theta-1
909	Maleylacetoacetate isomerase
910	Epididymal secretory glutathione peroxidase
911	Glutathione peroxidase 3
914	Formimidoyltransferase-cyclodeaminase
915	Delta 1-pyrroline-5-carboxylate synthetase
916	Metabotropic glutamate receptor 1
917	Glutaminase kidney isoform, mitochondrial
918	Glutamate receptor, ionotropic kainate 2
919	Glutamate receptor, ionotropic kainate 4
920	Glutamate receptor, ionotropic kainate 5
921	Glutamate receptor 2
922	Glutamate receptor 4
923	Glutamate receptor 3
924	Glutamate receptor, ionotropic kainate 3
925	Metabotropic glutamate receptor 4
926	Metabotropic glutamate receptor 7
927	Metabotropic glutamate receptor 8
928	Nicotinic acid receptor 2
929	Maltase-glucoamylase, intestinal
933	Proto-oncogene tyrosine-protein kinase Src
934	Proto-oncogene tyrosine-protein kinase Fyn
935	Proto-oncogene tyrosine-protein kinase Yes
936	Ephrin type-A receptor 2
937	Proto-oncogene tyrosine-protein kinase LCK
939	50S ribosomal protein L3
940	Oxytocin receptor
941	Betaine--homocysteine S-methyltransferase 1
942	T-lymphocyte activation antigen CD86
944	T-lymphocyte activation antigen CD80
945	Adrenocorticotropic hormone receptor
947	Neuronal acetylcholine receptor subunit alpha-4
948	Neuronal acetylcholine receptor subunit beta-2
950	Alpha platelet-derived growth factor receptor
951	Macrophage colony-stimulating factor 1 receptor
952	Dipeptidyl peptidase 4
955	Complement C5
956	Mannose-6-phosphate receptor-binding protein 1
957	Glucagon-like peptide 1 receptor
958	Insulin-like growth factor 1 receptor
959	Receptor activity-modifying protein 1
960	Receptor activity-modifying protein 2
961	Receptor activity-modifying protein 3
964	Voltage-dependent T-type calcium channel subunit alpha-1H
974	Phenylethanolamine N-methyltransferase
976	Platelet glycoprotein IX
982	Cocaine- and amphetamine-regulated transcript protein
989	L-xylulose reductase
990	Dual specificity mitogen-activated protein kinase kinase 1
992	Protein tyrosine kinase 2 beta
997	Protein kinase C beta type
1008	CTP synthase 1
1010	Cytochrome P450 51A1
1016	Lysosomal alpha-glucosidase
1017	C-reactive protein
1024	Solute carrier family 22 member 11
1025	Aquaporin-1
1039	Histone deacetylase 9
1043	Trifunctional purine biosynthetic protein adenosine-3 [Includes: Phosphoribosylamine--glycine ligase
1047	Excitatory amino acid transporter 2
1048	Protein S100-A13
1050	Bile salt sulfotransferase
1052	Cytotoxic T-lymphocyte protein 4
1053	BC269730_2
1056	Gamma-glutamyltranspeptidase 1
1058	Cell division protein kinase 5
1063	Signal transducer and activator of transcription 5B
1064	DNA (cytosine-5)-methyltransferase 1
1072	Granzyme B
1074	Urokinase-type plasminogen activator
1075	Alkaline phosphatase, placental-like
1086	Potassium voltage-gated channel subfamily KQT member 2
1088	5-aminolevulinate synthase, erythroid-specific, mitochondrial
1089	Cartilage oligomeric matrix protein
1097	Lecithin retinol acyltransferase
1102	Low affinity immunoglobulin gamma Fc region receptor III-B
1108	Calpastatin
1112	CD59 glycoprotein
1116	Phosphoenolpyruvate carboxykinase, cytosolic [GTP]
1119	Peroxiredoxin-5, mitochondrial
1123	Eosinophil cationic protein
1124	Sepiapterin reductase
1128	Alpha-2-macroglobulin
1129	C-C chemokine receptor type 5
1130	Lithostathine 1 alpha
1141	Sialidase-1
1144	Hepatocyte growth factor receptor
1152	Glycogen phosphorylase, muscle form
1157	Growth factor receptor-bound protein 2
1159	Interleukin-6
1162	C-X-C chemokine receptor type 4
1167	Interstitial collagenase
1173	Apolipoprotein A-II
1176	Mitogen-activated protein kinase 1
1178	Adenosine A2a receptor
1184	Interferon beta
1192	Sulfotransferase 1A1
1193	Proteinase-activated receptor 1
1196	Complement decay-accelerating factor
1198	Serum paraoxonase/arylesterase 1
1199	GPI-linked NAD(P)(+)--arginine ADP-ribosyltransferase 1
1200	AMBP protein
1202	10-formyltetrahydrofolate dehydrogenase
1209	Small inducible cytokine B10
1219	Phosphatidylcholine transfer protein
1224	Cubilin
1227	Cytochrome b
1233	Cathepsin B
1236	Sodium- and chloride-dependent glycine transporter 1
1243	Cathepsin D
1244	Low-density lipoprotein receptor-related protein 2
1245	Vitamin K-dependent protein S
1253	Interferon gamma
1256	5-hydroxytryptamine 6 receptor
1258	Platelet basic protein
1262	Corticotropin-lipotropin
1268	Neuropeptide S receptor
1269	Tumor necrosis factor receptor superfamily member 1B
1274	Epoxide hydrolase 2
1275	Estrogen sulfotransferase
1277	Alpha-1-antitrypsin
1278	Pro-epidermal growth factor
1279	Myeloblastin
1281	Phosphatidylinositol 3-kinase regulatory subunit alpha
1284	Orphan nuclear receptor PXR
1286	Eukaryotic translation initiation factor 4E
1291	cAMP response element-binding protein
1295	Fatty acid synthase
1302	Dihydropyrimidine dehydrogenase [NADP+]
1313	Lactoylglutathione lyase
1314	Thiamine transporter 2
1317	Spermine synthase
1329	Apoptosis-inducing factor 1, mitochondrial
1330	Collagenase 3
1334	Tissue factor pathway inhibitor
1341	Histamine H3 receptor
1349	Plasminogen activator inhibitor 2
1350	Insulin-like growth factor-binding protein 3
1353	DNA topoisomerase 1
1354	Beta-glucuronidase
1360	Sphingomyelin phosphodiesterase
1362	Metabotropic glutamate receptor 2
1367	Small inducible cytokine A5
1372	Insulin receptor substrate 1
1373	Glucosylceramidase
1374	Natriuretic peptides B
1376	Tyrosine-protein phosphatase non-receptor type 4
1379	Interleukin-12 subunit beta
1385	Angiotensin-converting enzyme 2
1387	Inositol monophosphatase 2
1389	Transforming growth factor beta-1
1392	Catenin beta-1
1395	Sodium/calcium exchanger 1
1406	Beta-secretase 1
1410	Oxidoreductase
1422	Serine/threonine-protein kinase 6
1434	Protein DJ-1
1435	Synaptic vesicle glycoprotein 2A
1439	Lactotransferrin
1448	fMet-Leu-Phe receptor
1457	Long-chain-fatty-acid--CoA ligase 4
1465	Atrial natriuretic peptide receptor B
1466	Glycyl-tRNA synthetase
1467	Tumor necrosis factor ligand superfamily member 13B
1477	Probable phospholipid-transporting ATPase IA
1483	Membrane copper amine oxidase
1485	Ubiquitin-protein ligase E3 Mdm2
1495	Ubiquinol-cytochrome-c reductase complex core protein 1, mitochondrial
1502	Peroxisome proliferator-activated receptor delta
1503	Galectin-7
1507	Cytochrome c
1514	Cathepsin G
1516	Calnexin
1517	Beta-3 adrenergic receptor
1524	Peptidyl-prolyl cis-trans isomerase A
1525	Heparin-binding growth factor 2
1531	Rho-associated protein kinase 1
1540	Mitogen-activated protein kinase 14
1541	Metalloproteinase
1547	Coagulation factor XI
1549	Heat shock 70 kDa protein 1
1558	Transient receptor potential cation channel subfamily V member 1
1561	Troponin C, slow skeletal and cardiac muscles
1563	Platelet glycoprotein Ib alpha chain
1566	Corticoliberin
1569	G1/S-specific cyclin-D1
1571	G protein-activated inward rectifier potassium channel 1
1575	Interleukin-2
1581	G protein-activated inward rectifier potassium channel 2
1585	Basement membrane-specific heparan sulfate proteoglycan core protein
1588	Multidrug resistance protein 1
1591	Ferrochelatase, mitochondrial
1593	Mucin-2
1596	Protein-glutamine gamma-glutamyltransferase 2
1603	Interleukin-3 receptor alpha chain
1608	Bone morphogenetic protein 2
1615	Chymase
1618	High affinity nerve growth factor receptor
1629	Transcription factor AP-1
1630	Integrin beta-2
1632	Solute carrier organic anion transporter family member 2B1
1635	von Willebrand factor
1636	Trace amine-associated receptor 1
1648	Elastin
1649	Small inducible cytokine A2
1654	Interleukin-1 beta
1671	Excitatory amino acid transporter 3
1673	GTP cyclohydrolase I
1675	Glucokinase
1682	Chitotriosidase-1
1686	Choline transporter-like protein 1
1714	Mitogen-activated protein kinase 3
1716	Tripartite motif-containing protein 13
1721	Glycogen synthase kinase-3 beta
1729	Solute carrier family 22 member 6
1733	Vitronectin
1735	Canalicular multispecific organic anion transporter 1
1736	Somatostatin
1737	Tyrosine-protein phosphatase non-receptor type 11
1742	D-HSCDK2
1750	6-phosphofructo-2-kinase/fructose-2,6-biphosphatase 1
1756	E-selectin
1757	Myeloperoxidase
1758	GTPase HRas
1759	85 kDa calcium-independent phospholipase A2
1760	Aminopeptidase N
1768	Guanine nucleotide-binding protein G(I)/G(S)/G(O) gamma-2 subunit
1770	Phospholipase C
1771	Cell division control protein 2 homolog
1782	Neutrophil gelatinase-associated lipocalin
1783	Intercellular adhesion molecule 1
1787	Nuclear factor NF-kappa-B p105 subunit
1789	Lymphotoxin-alpha
1792	Tissue-type plasminogen activator
1799	Glucose-6-phosphate 1-dehydrogenase
1810	Protein S100-A1
1812	Kallikrein-1
1814	Protein-arginine deiminase type-4
1818	Long-chain-fatty-acid--CoA ligase 3
1820	Beta-nerve growth factor
1827	Gap junction alpha-1 protein
1830	5'-nucleotidase
1836	Mitogen-activated protein kinase 10
1847	78 kDa glucose-regulated protein
1848	Phosphatidylserine synthase 1
1852	Microtubule-associated protein 2
1859	Prostatic acid phosphatase
1867	Major prion protein
1870	Resistin
1875	Pulmonary surfactant-associated protein D
1881	Hexokinase-1
1882	Ras-related C3 botulinum toxin substrate 1
1900	Bactericidal permeability-increasing protein
1908	Vascular cell adhesion protein 1
1912	Excitatory amino acid transporter 1
1926	Stromelysin-1
1928	Leukotriene C4 synthase
1932	Apolipoprotein E
1939	Heat shock protein HSP 90-alpha
1943	Hepatocyte growth factor
1944	Transient receptor potential cation channel subfamily A member 1
1949	Carboxypeptidase E
1950	Epithelial discoidin domain-containing receptor 1
1953	Proto-oncogene protein c-fos
1957	FK506-binding protein 1B
1958	S-methyl-5-thioadenosine phosphorylase
1959	Platelet factor 4
1963	Neutral and basic amino acid transport protein rBAT
1968	ATP-sensitive inward rectifier potassium channel 12
1970	Protein kinase C alpha type
1971	cAMP-specific 3',5'-cyclic phosphodiesterase 4A
1975	Phospholipid hydroperoxide glutathione peroxidase, mitochondrial
1984	Tumor necrosis factor receptor superfamily member 1A
1986	Ceruloplasmin
1994	Geranylgeranyl transferase type-1 subunit beta
1995	Sodium channel protein type 9 subunit alpha
1998	Protein-L-isoaspartate(D-aspartate) O-methyltransferase
1999	Methylated-DNA--protein-cysteine methyltransferase
2009	Protein NOV homolog
2016	Dipeptidase 1
2018	Deoxyhypusine synthase
2020	Stromal cell-derived factor 1
2021	Thrombomodulin
2026	Inositol monophosphatase
2033	Beta-hexosaminidase beta chain
2038	Inhibitor of nuclear factor kappa-B kinase subunit beta
2039	Integrin beta-3
2042	Baculoviral IAP repeat-containing protein 4
2049	Gastrin/cholecystokinin type B receptor
2058	P-selectin
2072	Endothelial protein C receptor
2077	Caspase-3
2090	Toll-like receptor 2
2091	Endoplasmin
2101	Glutathione-requiring prostaglandin D synthase
2105	ATP-binding cassette sub-family G member 1
2107	Microtubule-associated protein 1A
2111	Annexin A2
2112	Toll-like receptor 9
2116	RAC-beta serine/threonine-protein kinase
2119	Cytochrome b5
2126	Proactivator polypeptide
2129	Sucrase-isomaltase, intestinal
2132	Protein S100-B
2139	Tissue factor
2142	Phosphatidylethanolamine-binding protein 1
2149	Angiogenin
2154	Neutrophil collagenase
2155	Insulin-degrading enzyme
2157	NAD(P)H dehydrogenase [quinone] 1
2159	Quinone oxidoreductase
2162	Transient receptor potential cation channel subfamily M member 8
2165	Glutathione S-transferase Mu 2
2170	Transforming protein RhoA
2176	Protein S100-P
2178	Metabotropic glutamate receptor 5
2180	3-phosphoinositide-dependent protein kinase 1
2184	Cystic fibrosis transmembrane conductance regulator
2202	Steryl-sulfatase
2203	Macrophage metalloelastase
2206	Glucose-6-phosphate isomerase
2207	Rhodopsin
2212	Sulfatase-modifying factor 2
2216	Fibroblast growth factor receptor 4
2222	Equilibrative nucleoside transporter 1
2223	Deoxyuridine 5'-triphosphate nucleotidohydrolase, mitochondrial
2226	Protein S100-A12
2230	Catalase
2232	Interleukin-5
2236	Casein kinase II subunit alpha
2237	Gag-Pol polyprotein
2240	Cell division protein kinase 2
2242	Cyclopropane-fatty-acyl-phospholipid synthase 2
2243	Beta-lactamase type II
2244	Serum amyloid P-component
2245	Xylose isomerase
2247	Scavenger mRNA-decapping enzyme DcpS
2248	Malate synthase G
2249	Aspartate aminotransferase
2251	Thymidylate kinase
2252	Endoglucanase 5A
2253	Xylose isomerase
2254	Thymidylate kinase
2255	Copper amine oxidase
2256	cGMP-inhibited 3',5'-cyclic phosphodiesterase B
2257	Uridine phosphorylase
2260	Xylose isomerase
2261	Major NAD(P)H-flavin oxidoreductase
2262	2,3-bisphosphoglycerate-independent phosphoglycerate mutase
2263	ATP phosphoribosyltransferase
2264	Nicotinate-nucleotide--dimethylbenzimidazole phosphoribosyltransferase
2268	Cholesterol oxidase
2270	Dephospho-CoA kinase
2271	2,3-dihydroxybenzoate-AMP ligase
2280	Listeriolysin regulatory protein
2281	Haloalkane dehalogenase
2282	Protein recA
2283	Steroid Delta-isomerase
2284	Adenylate kinase
2285	Streptogramin A acetyltransferase
2286	Isocitrate dehydrogenase [NADP]
2287	Bifunctional purine biosynthesis protein PURH [Includes: Phosphoribosylaminoimidazolecarboxamide formyltransferase
2290	ADP-ribosyl cyclase 2
2291	Galactosylgalactosylxylosylprotein 3-beta-glucuronosyltransferase 1
2293	Cyclomaltodextrin glucanotransferase
2296	Adenylate kinase
2297	Genome polyprotein
2298	Cytochrome P450-cam
2299	UDP-N-acetylmuramate--L-alanine ligase
2300	Lysozyme
2302	Isocitrate dehydrogenase [NADP]
2303	3-keto-L-gulonate-6-phosphate decarboxylase ulaD
2305	Isocitrate dehydrogenase [NADP] cytoplasmic
2306	UDP-N-acetylglucosamine 1-carboxyvinyltransferase
2310	2-dehydro-3-deoxyphosphooctonate aldolase
2311	Adenylate kinase
2312	Adenylate kinase
2314	Triosephosphate isomerase
2315	Protein recA
2317	UDP-N-acetylmuramoylalanine--D-glutamate ligase
2319	Methylisocitrate lyase
2320	Thymidine kinase, cytosolic
2322	Genome polyprotein
2323	Adenylate kinase isoenzyme 1
2324	Botulinum neurotoxin type B
2325	Sulfotransferase family cytosolic 2B member 1
2326	Gag-Pol polyprotein
2327	Carboxylesterase
2329	Malate dehydrogenase
2331	HTH-type transcriptional regulator qacR
2332	Protein recA
2333	6,7-dimethyl-8-ribityllumazine synthase
2334	Dethiobiotin synthetase
2336	2,3-diketo-L-gulonate reductase
2339	Protein-glutamine gamma-glutamyltransferase E
2340	Beta-lactamase PSE-2
2342	Tubulin alpha-ubiquitous chain
2344	Ribosomal small subunit pseudouridine synthase A
2347	Proto-oncogene serine/threonine-protein kinase Pim-1
2348	Pleckstrin homology domain-containing family A member 4
2349	Subtilisin Savinase
2350	3-isopropylmalate dehydrogenase
2351	Hut operon positive regulatory protein
2352	Nitrogen regulation protein NR(I)
2353	Apolipoprotein(a)
2355	Tyrosine-protein kinase BTK
2356	Delta-aminolevulinic acid dehydratase
2357	Benzoylformate decarboxylase
2358	cAMP-specific 3',5'-cyclic phosphodiesterase 4D
2359	Triggering receptor expressed on myeloid cells 1
2360	Dihydroneopterin aldolase
2361	Response regulator pleD
2367	UDP-N-acetylglucosamine 1-carboxyvinyltransferase
2368	Cruzipain
2369	Photoactive yellow protein
2371	Pantothenate kinase
2372	Bifunctional tail protein
2375	ADP-L-glycero-D-manno-heptose-6-epimerase
2376	2,3,4,5-tetrahydropyridine-2,6-dicarboxylate N-succinyltransferase
2377	Dihydrolipoyllysine-residue acetyltransferase component of pyruvate dehydrogenase complex
2378	Carboxymethylenebutenolidase
2379	Dual adapter for phosphotyrosine and 3-phosphotyrosine and 3- phosphoinositide
2380	Monomeric sarcosine oxidase
2381	Dihydrofolate reductase
2383	2-C-methyl-D-erythritol 2,4-cyclodiphosphate synthase
2385	Penicillin acylase
2387	Ferripyoverdine receptor
2390	Nonsecretory ribonuclease
2391	Ferrochelatase
2392	Biphenyl-2,3-diol 1,2-dioxygenase
2393	Maltose-6'-phosphate glucosidase
2396	Formyl-coenzyme A transferase
2397	Dihydroxyacetone kinase
2398	Tyrosine-protein kinase ZAP-70
2399	Uricase
2400	Clavaminate synthase 1
2404	Phosphatidylinositol-4,5-bisphosphate 3-kinase catalytic subunit gamma isoform
2408	Tyrosine-protein kinase SYK
2409	Acetyl-CoA acetyltransferase, cytosolic
2410	Deoxyuridine 5'-triphosphate nucleotidohydrolase
2416	Methionine aminopeptidase
2417	Chloramphenicol acetyltransferase
2418	Arsenate reductase
2421	Signal peptidase I
2423	N-carbamoyl-D-amino acid hydrolase
2424	L-lactate dehydrogenase
2425	Aspartyl-tRNA synthetase
2427	Ferrichrome-iron receptor
2428	Thiamine-phosphate pyrophosphorylase
2429	Putrescine-binding periplasmic protein
2430	Chondroitinase B
2431	Xylose isomerase
2433	Capsid protein P40
2434	NH(3)-dependent NAD(+) synthetase
2435	UDP-3-O-[3-hydroxymyristoyl] N-acetylglucosamine deacetylase
2439	Alpha,alpha-trehalose-phosphate synthase [UDP-forming]
2440	Endoglucanase F
2442	Nicotinate-nucleotide pyrophosphorylase [carboxylating]
2443	Azurin
2444	Tubulin beta-4q chain
2447	Ammonia channel
2448	Exoglucanase/xylanase [Includes: Exoglucanase
2449	Tubulin alpha-3 chain
2450	Tyrosine-protein kinase ITK/TSK
2451	Gag-Pol polyprotein
2452	Tryptophanyl-tRNA synthetase
2453	Alanine racemase
2454	Glucan 1,3-beta-glucosidase
2457	Bacillolysin
2459	Nicotinate-nucleotide pyrophosphorylase [carboxylating]
2460	ADP-ribose pyrophosphatase
2461	D-alanyl-D-alanine carboxypeptidase
2463	Transaldolase B
2465	L-asparaginase 2
2466	Tyrosine-protein phosphatase yopH
2467	Galectin-3
2470	Pyruvate oxidase
2472	Voltage-gated potassium channel
2473	Tyrosine-protein kinase CSK
2476	Beta-phosphoglucomutase
2478	Beta-lactamase
2480	Tubulin alpha-8 chain
2482	DNA polymerase
2485	Hyaluronate lyase
2486	Bacteriochlorophyll a protein
2489	Lethal factor
2490	Deoxyuridine 5'-triphosphate nucleotidohydrolase
2495	Bacteriochlorophyll a protein
2497	Guanyl-specific ribonuclease Sa
2499	Tubulin beta-2C chain
2501	Protein ygbM
2503	Phosphomannomutase/phosphoglucomutase
2507	Diphtheria toxin
2508	Cyclomaltodextrin glucanotransferase
2509	Isoleucyl-tRNA synthetase
2511	MAP kinase-activated protein kinase 2
2514	Phosphocarrier protein HPr
2515	Amidophosphoribosyltransferase
2516	GMP reductase 1
2517	Subtilisin BPN'
2518	1-aminocyclopropane-1-carboxylate deaminase
2520	Ferrichrome-binding periplasmic protein
2521	Cell division protein ftsZ
2523	Cyclomaltodextrin glucanotransferase
2525	3-phosphoshikimate 1-carboxyvinyltransferase
2526	NADPH-ferredoxin reductase fprA
2528	Fatty acid metabolism regulator protein
2529	Alpha-ketoglutarate-dependent taurine dioxygenase
2530	Protein kinase C theta type
2531	Alpha-amylase
2532	Pantoate--beta-alanine ligase
2536	Tubulin alpha-6 chain
2537	Aromatic-amino-acid aminotransferase
2538	6-phospho-beta-glucosidase bglT
2539	Tubulin alpha-1 chain
2540	Choloylglycine hydrolase
2541	Neopullulanase 1
2542	2-dehydro-3-deoxyphosphooctonate aldolase
2544	Bacterial leucyl aminopeptidase
2546	Histidinol-phosphate aminotransferase
2548	Subtilisin Carlsberg
2551	Cobalt-precorrin-4 C(11)-methyltransferase
2554	Peptidyl-prolyl cis-trans isomerase, mitochondrial
2555	Pol polyprotein
2556	Tyrosine-protein kinase transforming protein Src
2557	Cap-specific mRNA
2559	Thymidine kinase
2560	Galactoside O-acetyltransferase
2561	Queuine tRNA-ribosyltransferase
2564	Glucan 1,4-alpha-maltohexaosidase
2565	Tubulin beta-4 chain
2567	Thymidylate synthase thyX
2569	4-oxalocrotonate tautomerase
2570	Tetanus toxin
2572	Cell division protein zipA homolog
2573	Cocaine esterase
2577	Endoplasmic reticulum mannosyl-oligosaccharide 1,2-alpha-mannosidase
2578	Tubulin beta-3 chain
2581	Chondroitinase AC
2586	Isopentenyl-diphosphate Delta-isomerase
2589	Alkaline protease
2590	Galactose-1-phosphate uridylyltransferase
2591	Urocanate hydratase
2592	Beta-galactosidase
2596	Acetyl-CoA acetyltransferase
2597	Glucosamine--fructose-6-phosphate aminotransferase [isomerizing]
2599	Tyrosine-protein kinase HCK
2601	Tubulin alpha-2 chain
2603	Beta-lactamase II
2606	Neopullulanase 2
2608	UDP-N-acetylglucosamine 2-epimerase
2612	UDP-N-acetylhexosamine pyrophosphorylase
2613	Beta-lactamase
2615	Chemotaxis protein cheA
2616	Ganglioside GM2 activator
2617	Nitric oxide synthase oxygenase
2618	Methyl-accepting chemotaxis protein II
2619	6-phospho-beta-galactosidase
2621	Thermoresistant gluconokinase
2624	Probable 2-phosphosulfolactate phosphatase
2626	Thymidylate synthase
2630	Glucose-6-phosphate 1-dehydrogenase
2631	V-type sodium ATP synthase subunit K
2632	Adenylosuccinate synthetase
2633	Anaerobic ribonucleoside-triphosphate reductase
2634	Aliphatic amidase expression-regulating protein
2635	Beta-lactamase
2636	Shikimate dehydrogenase
2638	Formate dehydrogenase H
2639	Serine/threonine-protein phosphatase PP1-gamma catalytic subunit
2641	L-lactate dehydrogenase
2642	6,7-dimethyl-8-ribityllumazine synthase
2644	2-amino-4-hydroxy-6-hydroxymethyldihydropteridine pyrophosphokinase
2645	Endoglucanase
2646	Dihydroorotase
2647	RNA-directed RNA polymerase
2651	UDP-N-acetylglucosamine--N-acetylmuramyl-(pentapeptide) pyrophosphoryl-undecaprenol N-acetylglucosamine transferase
2652	Phosphomethylpyrimidine kinase
2653	Modification methylase RsrI
2654	Complement control protein
2656	Aldehyde oxidoreductase
2658	Catechol 1,2-dioxygenase
2659	Dihydrodipicolinate synthase
2662	Glutamate racemase
2664	S-ribosylhomocysteine lyase
2670	Pyridoxamine kinase
2671	Aspartate aminotransferase
2672	Lanosterol synthase
2675	Pteridine reductase 1
2676	Neuraminidase
2677	Glucose-6-phosphate isomerase B
2679	Vitamin B12 transporter btuB
2680	Argininosuccinate synthase
2683	Mono-ADP-ribosyltransferase C3
2684	Histidine triad nucleotide-binding protein 1
2686	Tryptase beta-2
2688	Peptide deformylase
2689	Phosphoribosylglycinamide formyltransferase
2693	Heat-labile enterotoxin B chain
2694	Genome polyprotein
2695	Vitamin B12-binding protein
2697	Uridine-cytidine kinase 2
2698	Histidinol-phosphate aminotransferase
2700	Beta-lactamase
2701	Nitric oxide synthase oxygenase
2704	Outer-membrane lipoprotein lolB
2705	Dimethyl sulfoxide reductase
2708	Peptide deformylase
2709	Fumarate reductase flavoprotein subunit
2710	2-amino-4-hydroxy-6-hydroxymethyldihydropteridine pyrophosphokinase
2712	Deoxycytidine triphosphate deaminase
2713	Arylsulfatase
2714	Chorismate mutase
2717	Folylpolyglutamate synthase
2718	Chloramphenicol 3-O phosphotransferase
2719	Genome polyprotein
2720	Copper-containing nitrite reductase
2723	Cholera enterotoxin subunit B
2725	S-ribosylhomocysteine lyase
2726	Mandelate racemase
2727	S-adenosylmethionine synthetase
2728	Glucan 1,4-alpha-maltotetraohydrolase
2729	Thymidylate synthase
2731	Glycylpeptide N-tetradecanoyltransferase
2734	Lipase 3
2735	Cathepsin F
2739	Phosphatidylinositol transfer protein alpha isoform
2740	2,2-dialkylglycine decarboxylase
2741	Chorismate--pyruvate lyase
2743	Probable cysteine desulfurase
2744	D-alanine aminotransferase
2746	4-aminobutyrate aminotransferase
2748	Cysteine desulfurase
2749	UDP-4-amino-4-deoxy-L-arabinose--oxoglutarate aminotransferase
2750	Aspartate 1-decarboxylase
2751	Holliday junction ATP-dependent DNA helicase ruvB
2753	5'(3')-deoxyribonucleotidase, mitochondrial
2755	Hypoxanthine-guanine-xanthine phosphoribosyltransferase
2756	Geranyltranstransferase
2757	Inorganic pyrophosphatase
2758	Adenosylmethionine-8-amino-7-oxononanoate aminotransferase
2760	Mutator mutT protein
2762	UDP-glucose 4-epimerase
2765	3-deoxy-manno-octulosonate cytidylyltransferase
2769	P-hydroxybenzoate hydroxylase
2771	Isocitrate dehydrogenase [NADP]
2775	Dihydroorotate dehydrogenase
2776	N-acetylornithine carbamoyltransferase
2780	Septum formation protein Maf
2781	Pseudolysin
2782	Complement C1s subcomponent
2784	Glucose-resistance amylase regulator
2786	Acetolactate synthase, catabolic
2791	L-asparaginase
2794	Orotate phosphoribosyltransferase
2795	Methionine aminopeptidase 2
2796	Parathion hydrolase
2799	Glyceraldehyde-3-phosphate dehydrogenase, glycosomal
2800	Methionyl-tRNA synthetase
2801	UDP-N-acetylmuramoylalanyl-D-glutamate--2,6-diaminopimelate ligase
2802	Endoglucanase G
2803	Pyridoxine 5'-phosphate synthase
2805	Heparan sulfate glucosamine 3-O-sulfotransferase 3A1
2808	Chloramphenicol acetyltransferase 3
2809	P-hydroxybenzoate hydroxylase
2810	Dr hemagglutinin structural subunit
2812	Alcohol dehydrogenase yqhD
2815	Thiaminase-2
2817	Phosphoribosylglycinamide formyltransferase 2
2818	Phenazine biosynthesis protein phzF
2820	N-(5'-phosphoribosyl)anthranilate isomerase
2822	Cholesterol oxidase
2823	Trypanothione reductase
2826	Glucose--fructose oxidoreductase
2828	Squalene--hopene cyclase
2831	3-alpha-(or 20-beta)-hydroxysteroid dehydrogenase
2833	Dihydrofolate reductase
2837	Xanthosine phosphorylase
2838	Ribose-5-phosphate isomerase A
2839	Tryptophan biosynthesis protein trpCF [Includes: Indole-3-glycerol phosphate synthase
2840	Beta-lactamase IMP-1
2841	Phospholipase C
2842	Glutamate-1-semialdehyde 2,1-aminomutase
2844	Regulatory protein tenI
2845	Bifunctional P-450:NADPH-P450 reductase
2851	Ribosomal protein S6 kinase alpha-5
2852	DNA mismatch repair protein mutL
2853	14 kDa fatty acid-binding protein
2856	Glucosamine-6-phosphate isomerase
2858	Beta-lactamase TEM
2860	Genome polyprotein
2863	Outer membrane protein F
2864	Penton protein
2865	Ribonuclease
2866	UvrABC system protein B
2867	4-diphosphocytidyl-2-C-methyl-D-erythritol kinase
2869	1-deoxy-D-xylulose 5-phosphate reductoisomerase
2870	Purine nucleoside phosphorylase
2874	Nitrogenase iron protein 1
2876	Membrane-bound lytic murein transglycosylase B
2877	Threonyl-tRNA synthetase
2878	Probable serine/threonine-protein kinase pknB
2879	4-hydroxythreonine-4-phosphate dehydrogenase
2881	Gamma-aminobutyraldehyde dehydrogenase
2885	Carboxyethyl-arginine beta-lactam-synthase
2886	Trypsin-3
2887	Chitinase B
2888	DNA-repair protein XRCC4
2889	Kallikrein-6
2890	Nuclease P1
2891	Circadian clock protein kaiB
2892	Acetylglutamate kinase
2893	Glycine oxidase
2896	Matrix protein
2897	ATP-dependent DNA helicase recQ
2900	Meso-diaminopimelate D-dehydrogenase
2901	Gag-Pol polyprotein
2903	Methylmalonyl-CoA decarboxylase
2904	Phosphatase yniC
2906	Coatomer subunit gamma
2907	Oxysterols receptor LXR-beta
2908	Protein yceI
2909	Cytidylate kinase
2910	NH(3)-dependent NAD(+) synthetase
2912	Allantoate amidohydrolase
2914	Triosephosphate isomerase, glycosomal
2915	Sensor protein fixL
2916	Chitobiase
2917	Beta-Ala-Xaa dipeptidase
2920	Steroid Delta-isomerase
2921	Histone deacetylase 8
2922	Glycerol kinase
2925	Long-chain fatty acid transport protein
2926	Bifunctional PGK/TIM [Includes: Phosphoglycerate kinase
2928	Genome polyprotein
2929	(S)-2-haloacid dehalogenase
2931	Dihydrofolate reductase
2935	Methionine synthase
2936	Oxygen-insensitive NAD(P)H nitroreductase
2937	2-C-methyl-D-erythritol 2,4-cyclodiphosphate synthase
2939	Peptide methionine sulfoxide reductase msrA
2940	Protein apaG
2941	5-methyltetrahydropteroyltriglutamate--homocysteine methyltransferase
2942	Sialidase
2944	N-acylneuraminate cytidylyltransferase
2945	Purine nucleoside phosphorylase
2947	Trypsin
2948	Alpha-amylase
2949	Glucosamine-6-phosphate deaminase
2950	Inositol-trisphosphate 3-kinase A
2952	Ribose-5-phosphate isomerase A
2954	Uroporphyrinogen decarboxylase
2957	Carboxylesterase bioH
2958	Probable tautomerase ydcE
2959	Putative peroxiredoxin Mb2262c
2961	Porin
2966	PyrR bifunctional protein [Includes: Pyrimidine operon regulatory protein; Uracil phosphoribosyltransferase
2967	CDP-paratose 2-epimerase
2968	Lipase
2970	Matrix metalloproteinase-16
2972	6-deoxyerythronolide B hydroxylase
2978	Maltogenic alpha-amylase
2981	Phospholipase A2, membrane associated
2983	Methylmalonyl-CoA carboxyltransferase 5S subunit
2985	Xaa-Pro aminopeptidase
2988	Glutaminase-asparaginase
2991	Glycerol-3-phosphate cytidylyltransferase
2992	Peptide deformylase 2
2993	Cathepsin S
2995	(S)-2-haloacid dehalogenase
2998	Sialic acid-binding Ig-like lectin 7
2999	Chitinase A
3000	N-acetylneuraminate lyase
3004	Peptide deformylase
3005	Threonine-phosphate decarboxylase
3007	Carbonic anhydrase 12
3009	Beta-glucanase
3010	Regulatory protein blaR1
3011	Suppressor of tumorigenicity protein 14
3012	DNA-3-methyladenine glycosylase 1
3014	Ribonuclease UK114
3015	Pur operon repressor
3018	HTH-type transcriptional regulator malT
3019	2-C-methyl-D-erythritol 4-phosphate cytidylyltransferase
3020	Sugar phosphatase supH
3021	D-allose-binding periplasmic protein
3022	4-alpha-glucanotransferase
3023	DNA polymerase I, thermostable
3024	Crotonobetainyl-CoA:carnitine CoA-transferase
3026	Neuraminidase
3027	Streptavidin
3028	dTDP-4-dehydrorhamnose 3,5-epimerase
3029	Protease 7
3030	Salivary alpha-amylase
3032	Biphenyl-2,3-diol 1,2-dioxygenase
3033	Lipoprotein mxiM
3038	Spermidine synthase
3047	Ribose-phosphate pyrophosphokinase
3050	Nucleoside deoxyribosyltransferase
3056	Orotidine 5'-phosphate decarboxylase
3057	L-arabinose-binding periplasmic protein
3059	3-alpha-(or 20-beta)-hydroxysteroid dehydrogenase
3060	Leukotriene A-4 hydrolase
3062	Aspartate-semialdehyde dehydrogenase
3067	Aquaporin Z
3069	Fructose-bisphosphate aldolase A
3070	Adenosylhomocysteinase
3071	Regulatory protein E2
3072	N-acetylglucosamine-6-phosphate deacetylase
3075	Bis(5'-adenosyl)-triphosphatase
3076	Antigen 85-C
3078	Regulator of ribonuclease activity A
3080	3-dehydroquinate dehydratase
3081	3-dehydroquinate synthase
3082	Aminomethyltransferase
3085	Molybdopterin-guanine dinucleotide biosynthesis protein A
3086	Plasmepsin-2
3087	Nicotinate-nucleotide adenylyltransferase
3089	Lipase 1
3090	Chitosanase
3091	Maltodextrin phosphorylase
3092	3-isopropylmalate dehydrogenase
3093	Catalase HPII
3095	Complement factor B
3099	Tyrosine phenol-lyase
3101	Glucose-1-phosphatase
3102	Flavohemoprotein
3105	M-phase inducer phosphatase 2
3107	Putative GTP pyrophosphokinase
3108	CDP-glucose 4,6-dehydratase
3109	Phenylalanine-4-hydroxylase
3114	Deoxycytidylate deaminase
3115	Ras-related protein Rab-9
3116	Bacterioferritin
3117	Carminomycin 4-O-methyltransferase
3119	Fimbrial protein
3120	3-deoxy-manno-octulosonate cytidylyltransferase
3122	D-hydantoinase
3125	Protease synthase and sporulation negative regulatory protein PAI 1
3126	Poly [ADP-ribose] polymerase 1
3127	Nitrite reductase
3130	Minor core protein lambda-3
3132	Tryptophan synthase alpha chain
3133	UDP-galactopyranose mutase
3134	Phospho-2-dehydro-3-deoxyheptonate aldolase
3137	Formaldehyde-activating enzyme
3138	3-oxoacyl-[acyl-carrier-protein] synthase 3
3140	Hemagglutinin-neuraminidase
3145	D-hydantoinase
3149	Ribosome recycling factor
3152	Cytochrome c''
3153	Quinoprotein glucose dehydrogenase-B
3160	Genome polyprotein
3163	Cytochrome P450 51
3164	Biotin synthase
3165	Gag-Pol polyprotein
3168	Beta-lactamase OXA-1
3169	Alpha-amylase
3170	Elongation factor Tu-B
3172	Hyaluronate lyase
3173	Enolase
3175	Glutamate--cysteine ligase
3176	Trypsin-1
3177	dTDP-glucose 4,6-dehydratase
3178	Formate acetyltransferase 1
3179	2-isopropylmalate synthase
3180	Candidapepsin-2
3183	3-dehydroquinate dehydratase
3184	3-methyl-2-oxobutanoate hydroxymethyltransferase
3185	Medium-chain specific acyl-CoA dehydrogenase, mitochondrial
3186	Soluble calcium-activated nucleotidase 1
3187	Outer membrane protein C
3188	IspD/ispF bifunctional enzyme [Includes: 2-C-methyl-D-erythritol 4- phosphate cytidylyltransferase
3189	High-molecular-weight cytochrome c
3190	Malate synthase G
3191	Histidinol dehydrogenase
3192	Glucosamine-6-phosphate deaminase 1
3193	Serine hydroxymethyltransferase
3194	Argininosuccinate synthase
3195	Beta-lactamase Toho-1
3197	GDP-mannose mannosyl hydrolase
3199	Phosphopantetheine adenylyltransferase
3200	Porphobilinogen deaminase
3201	3-phosphoshikimate 1-carboxyvinyltransferase
3204	Thiosulfate sulfurtransferase glpE
3205	Isocitrate lyase
3207	Cyclomaltodextrin glucanotransferase
3209	Ornithine decarboxylase, inducible
3211	3,2-trans-enoyl-CoA isomerase, mitochondrial
3215	Alpha-N-arabinofuranosidase
3216	6,7-dimethyl-8-ribityllumazine synthase
3217	NH(3)-dependent NAD(+) synthetase
3220	3-dehydroquinate dehydratase
3221	Cytochrome c4
3224	Methylaspartate mutase S chain
3225	Shiga toxin B-chain
3226	UPF0234 protein HI1034
3228	Enoyl-[acyl-carrier-protein] reductase [NADH]
3230	Non-ATP-dependent L-selective hydantoinase
3231	Death-associated protein kinase 1
3233	Bile acid receptor
3237	Beta-lactamase OXA-2
3238	Multidrug resistance protein mexA
3240	Methylmalonyl-CoA carboxyltransferase 12S subunit
3242	Pol polyprotein
3244	Ribonucleoside-diphosphate reductase 2 alpha subunit
3245	L-fucose isomerase
3247	2-oxopropyl-CoM reductase, carboxylating
3248	Aminoglycoside 3'-phosphotransferase
3249	Catalase
3254	Bifunctional protein putA [Includes: Proline dehydrogenase
3257	Bifunctional polymyxin resistance protein arnA
3258	Mannosyl-oligosaccharide alpha-1,2-mannosidase
3259	Autolysin
3260	Genome polyprotein
3261	Signal recognition particle protein
3262	6,7-dimethyl-8-ribityllumazine synthase 2
3265	8-amino-7-oxononanoate synthase
3266	Histidyl-tRNA synthetase
3270	Elongation factor G
3271	Deoxyribose-phosphate aldolase
3273	Spo0B-associated GTP-binding protein
3274	Hydroxylamine reductase
3278	Chloramphenicol acetyltransferase
3281	Isoaspartyl dipeptidase
3284	Nitrite reductase
3287	N,N'-diacetylchitobiose-specific phosphotransferase enzyme IIB component
3289	Beta-glucosidase A
3291	Cytochrome c-552
3292	Alanine racemase, catabolic
3293	Flavodoxin
3296	Nicotinamide mononucleotide adenylyltransferase 1
3298	Beta-glucosidase A
3299	DNA primase/helicase
3300	Xanthine phosphoribosyltransferase
3301	Cell division protein ftsZ
3302	GTP cyclohydrolase I
3303	Early endosome antigen 1
3305	Precorrin-8X methylmutase
3307	Acriflavine resistance protein B
3309	6-phosphofructokinase
3310	3-dehydroquinate dehydratase
3311	mRNA-capping enzyme
3315	3-methyl-2-oxobutanoate hydroxymethyltransferase
3317	Holo-[acyl-carrier-protein] synthase
3318	Dual specificity protein kinase CLK1
3319	Hydroxyacylglutathione hydrolase
3320	Caspase-7
3321	Cell division control protein 2 homolog
3323	Adenylosuccinate synthetase
3325	3-hydroxydecanoyl-[acyl-carrier-protein] dehydratase
3329	Tryptophanyl-tRNA synthetase 2
3330	Phenylethylamine oxidase
3333	Nicotinamide mononucleotide adenylyltransferase 3
3334	Deacetoxycephalosporin C synthetase
3335	Probable GTP-binding protein engB
3336	C4-dicarboxylate transport transcriptional regulatory protein dctD
3338	Small inducible cytokine A20
3339	Phosphoenolpyruvate carboxylase
3342	Serine hydroxymethyltransferase
3344	2-C-methyl-D-erythritol 4-phosphate cytidylyltransferase
3346	Complement factor D
3351	Neocarzinostatin
3352	Structural polyprotein
3354	Ras-related protein Rap-2a
3356	Diaminopimelate decarboxylase
3361	Serpin B5
3364	ATP synthase C chain, sodium ion specific
3365	Beta-amylase
3366	GTP-binding protein engA
3367	GDP-mannose 6-dehydrogenase
3375	Acidic cytochrome c3
3379	Kinesin-like protein KIF11
3381	Alcohol dehydrogenase
3382	Glycolipid transfer protein
3384	Macrophage migration inhibitory factor
3387	3-hydroxy-3-methylglutaryl-coenzyme A reductase
3388	3-dehydroquinate dehydratase
3390	Aminoglycoside 3'-phosphotransferase
3391	Heme oxygenase 1
3392	Histidyl-tRNA synthetase
3393	TGF-beta receptor type-2
3394	Cytosine deaminase
3395	Iron(III) dicitrate transport protein fecA
3396	Elongation factor Tu
3399	Limonene-1,2-epoxide hydrolase
3401	D-2-hydroxyisocaproate dehydrogenase
3402	HTH-type transcriptional regulator treR
3403	Penicillin-binding protein 2X
3404	Exotoxin A
3405	Quinohaemoprotein ethanol dehydrogenase type-1
3406	N-succinylarginine dihydrolase
3408	Galactosylgalactosylxylosylprotein 3-beta-glucuronosyltransferase 3
3411	Cytochrome P450 121
3412	FK506-binding protein 3
3415	Ornithine carbamoyltransferase chain I
3416	Protein arsC
3417	Triosephosphate isomerase
3419	Rhamnulose-1-phosphate aldolase
3421	Hydroxyethylthiazole kinase
3422	L-rhamnose isomerase
3424	Proclavaminate amidinohydrolase
3426	Glutamine synthetase
3428	H(+)/Cl(-) exchange transporter clcA
3430	Thymidine kinase
3432	Multidrug-efflux transporter 1 regulator
3435	Arsenical pump-driving ATPase
3437	Eosinophil lysophospholipase
3439	Phosphoheptose isomerase
3442	Cyanate hydratase
3443	Triosephosphate isomerase
3444	Cyanovirin-N
3445	Malate dehydrogenase
3446	NADP-dependent alcohol dehydrogenase
3448	Thromboxane-A synthase
3450	Pyruvate, phosphate dikinase
3452	47 kDa membrane antigen
3453	Alkaline phosphatase
3454	Esterase
3456	Heat shock protein HSP 90-beta
3457	Formyl-coenzyme A transferase
3458	Sulfite reductase [NADPH] hemoprotein beta-component
3461	UDP-glucose 4-epimerase
3462	Tyrosine-protein kinase transforming protein Abl
3463	GDP-L-fucose synthetase
3466	Beta-lactam-inducible penicillin-binding protein
3467	Methylglyoxal synthase
3470	Hypothetical protein MG245 homolog
3471	Pol polyprotein
3472	Phosphate acetyltransferase
3473	Cathepsin L2
3478	Glucose-1-phosphate thymidylyltransferase
3480	Mannan endo-1,4-beta-mannosidase
3481	Glucose-1-phosphate thymidylyltransferase 2
3482	Cell division protein kinase 7
3486	Fumarate hydratase class II
3488	Hypothetical protein HI0319
3489	Acetyl-coenzyme A synthetase
3490	Sigma factor sigB regulation protein rsbQ
3496	Uracil-DNA glycosylase
3497	Ribonuclease PH
3500	Putative family 31 glucosidase yicI
3506	Glutaryl-CoA dehydrogenase, mitochondrial
3507	Chorismate synthase
3508	Threonyl-tRNA synthetase
3511	Ribonuclease 4
3512	Uracil-DNA glycosylase
3514	Granulysin
3515	Shikimate dehydrogenase
3516	Aspartate carbamoyltransferase catalytic chain
3518	Thymidine kinase
3519	Neuraminidase
3520	Outer membrane protein tolC
3522	Thymidylate kinase
3523	Spore coat polysaccharide biosynthesis protein spsA
3524	DNA beta-glucosyltransferase
3525	ADP-ribose pyrophosphatase, mitochondrial
3526	Pseudomonalisin
3527	Thiosulfate sulfurtransferase
3529	Interferon-stimulated gene 20 kDa protein
3530	Lactose permease
3538	D-ribose-binding periplasmic protein
3539	Sensor kinase citA
3541	High affinity ribose transport protein rbsD
3543	Phosphopantetheine adenylyltransferase
3544	Dihydrofolate reductase
3545	D-lactate dehydrogenase
3546	Sialidase
3547	Enterotoxin type B
3548	Acyl carrier protein
3550	Acetylglutamate kinase
3552	DNA topoisomerase 1
3553	Aconitate hydratase 2
3558	Pseudoazurin
3560	Gentamicin 3'-acetyltransferase
3561	Transcriptional regulatory protein fixJ
3562	1-phosphatidylinositol phosphodiesterase
3564	Orotidine 5'-phosphate decarboxylase
3566	Hypothetical protein yhaI
3567	Phosphopantetheine adenylyltransferase
3569	Capsid protein P40
3570	Cytochrome P450 152A1
3573	2,4-dienoyl-CoA reductase [NADPH]
3574	Tyrosyl-tRNA synthetase
3575	Uracil phosphoribosyltransferase
3577	Gamma-hemolysin component B
3578	Protein crcA
3583	6-phosphogluconolactonase
3586	Thymidylate synthase A
3587	Gastrotropin
3590	Alpha-lytic protease
3594	Deoxyribodipyrimidine photo-lyase
3596	Deoxynucleotide monophosphate kinase
3598	dTDP-4-dehydrorhamnose reductase
3599	Peroxiredoxin-2
3600	Uracil phosphoribosyltransferase
3601	Dihydropteroate synthase 1
3602	Anti-sigma F factor antagonist
3603	Chlorocatechol 1,2-dioxygenase
3605	Thermonuclease
3609	Hemagglutinin-neuraminidase
3610	Thioredoxin reductase 1, cytoplasmic
3611	Cytidine deaminase
3613	Delta-aminolevulinic acid dehydratase
3614	Proline iminopeptidase
3615	Dihydrodipicolinate reductase
3617	Non-heme chloroperoxidase
3618	Dihydrodipicolinate reductase
3623	Divalent-cation tolerance protein cutA
3625	Catalase
3626	Probable polysaccharide deacetylase pdaA
3627	UPF0190 protein yedY
3628	Structural polyprotein
3629	Endo-N-acetylneuraminidase
3633	Lysozyme
3637	Antitumor antibiotic C-1027 apoprotein
3639	Thymidine phosphorylase
3668	Maltose-binding periplasmic protein precursor
3669	Ribokinase
3670	Soluble cytochrome b562 precursor
3671	7-alpha-hydroxysteroid dehydrogenase
3672	UDP-glucose 6-dehydrogenase
3673	Fumarate reductase flavoprotein subunit
3674	Delta-aminolevulinic acid dehydratase
3675	Pyruvate dehydrogenase E1 component
3676	Phospho-2-dehydro-3-deoxyheptonate aldolase, Phe-sensitive
3677	Penicillin-insensitive murein endopeptidase precursor
3678	Enoyl-[acyl-carrier-protein] reductase [NADH]
3679	MTA/SAH nucleosidase
3680	Dihydroorotate dehydrogenase A
3681	Xanthine phosphoribosyltransferase
3682	Dihydrofolate reductase
3683	Purine nucleoside phosphorylase deoD-type
3684	Methionine aminopeptidase
3685	Catabolite gene activator
3686	Acyl-CoA thioesterase I precursor
3687	Beta-lactamase SHV-1 precursor
3688	Branched-chain-amino-acid aminotransferase
3690	Class B acid phosphatase precursor
3691	Soluble lytic murein transglycosylase precursor
3692	Coenzyme A biosynthesis bifunctional protein coaBC
3693	Fructose-bisphosphate aldolase class 2
3694	Phosphate-binding protein pstS precursor
3695	Chemotaxis protein cheY
3696	Streptopain precursor
3697	Bifunctional protein glmU [Includes: UDP-N-acetylglucosamine pyrophosphorylase
3698	Enhancing lycopene biosynthesis protein 2
3699	AMP nucleosidase
3700	Cytochrome c-552 precursor
3701	Beta-lactamase SHV-2 precursor
3702	ATP synthase B chain
3703	Tyrosyl-tRNA synthetase
3704	Spermidine/putrescine-binding periplasmic protein precursor
3705	L-fuculose phosphate aldolase
3706	Ribosomal small subunit pseudouridine synthase A
3707	Cytidine deaminase
3708	Glucarate dehydratase
3709	Glycerol uptake facilitator protein
3710	Acyl-CoA thioesterase 2
3711	Arabinose operon regulatory protein
3712	Single-stranded DNA-binding protein
3713	Phospholipase A1 precursor
3714	Amidophosphoribosyltransferase
3715	Outer membrane protein A precursor
3716	Isochorismatase family protein yecD
3717	Glycine betaine-binding periplasmic protein precursor
3718	Hydrogen peroxide-inducible genes activator
3719	Inosine-5'-monophosphate dehydrogenase
3720	Outer membrane protein X precursor
3721	2-amino-3-ketobutyrate coenzyme A ligase
3722	Gag-Pol polyprotein
3724	Protein methyltransferase hemK
3725	Lactaldehyde reductase
3726	D-3-phosphoglycerate dehydrogenase
3727	Tagatose-1,6-bisphosphate aldolase agaY
3729	Citrate synthase
3735	NAD(P) transhydrogenase subunit alpha part 1
3736	Glyceraldehyde-3-phosphate dehydrogenase A
3741	D-galactose-binding periplasmic protein precursor
3744	Endoglucanase SS precursor
3747	Cellulase B precursor
3755	Nucleoside-specific channel-forming protein tsx precursor
3759	Glutathione S-transferase
3760	Penicillin-binding protein 5 precursor
3763	5,10-methylenetetrahydrofolate reductase
3766	Pyridoxamine 5'-phosphate oxidase
3767	Thioredoxin reductase
3772	3-oxoacyl-[acyl-carrier-protein] reductase
3773	Thioredoxin 1
3777	ATP-dependent Clp protease ATP-binding subunit clpA
3778	NAD(P) transhydrogenase subunit beta
3779	Alpha-2,3/8-sialyltransferase
3780	Lipoprotein nlpI precursor
3781	Thiol:disulfide interchange protein dsbC precursor
3783	UPF0076 protein yjgF
3792	KHG/KDPG aldolase [Includes: 4-hydroxy-2-oxoglutarate aldolase
3793	Aspartate ammonia-lyase
3794	Osmolarity sensor protein envZ
3799	Hypoxanthine phosphoribosyltransferase
3802	Sodium channel protein type 2 subunit alpha
3803	Sodium channel protein type 3 subunit alpha
3804	Sodium channel protein type 4 subunit alpha
3806	cGMP-dependent 3',5'-cyclic phosphodiesterase
3807	Dihydropteroate synthase 1
3808	Dihydropteroate synthase 2
3809	Estrogen-related receptor gamma
3810	Catechol O-methyltransferase
3811	Cytochrome P450 19A1
3812	Fibrinogen beta chain [Contains: Fibrinopeptide B]
3813	Fibrinogen gamma chain
3814	Complement C1r subcomponent
3815	Complement C1q subcomponent subunit A
3816	Complement C1q subcomponent subunit B
3817	Complement C1q subcomponent subunit C
3818	Low affinity immunoglobulin gamma Fc region receptor III-A
3819	Low affinity immunoglobulin gamma Fc region receptor II-a
[truncated: 1,989 more rows]
