# Supplementary material for: A Systematic Prediction of Multiple Drug-Target Interactions from Chemical, Genomic, and Pharmacological Data
Source: PLoS One. 2012 May 30;7(5):e37608. doi: 10.1371/journal.pone.0037608 (PMC3364341; doi:10.1371/journal.pone.0037608)
Supplement: Supporting Information S4 — The omitted drug descriptors in building models. (XLSX) [file pone.0037608.s004.xlsx]

## Sheet: descriptors11111
Table S4. The omitted drug descriptors in building models
AAC
ALOGP
ALOGP2
AMR
ASP
BEHe1
BEHe2
BEHe3
BEHe4
BEHe5
BEHe6
BEHe7
BEHm2
BEHm3
BEHm4
BEHm5
BEHp1
BEHp2
BEHp3
BEHp4
BEHp5
BEHv1
BEHv2
BEHv3
BEHv4
BEHv5
BELe1
BELe2
BELe3
BELe4
BELm1
BELm2
BELm3
BELm4
BELm5
BELp1
BELp2
BELp3
BELp4
BELp5
BELv1
BELv2
BELv3
BELv4
BELv5
BIC0
BIC1
BIC2
BIC3
BIC4
BIC5
BLTA96
BLTD48
BLTF96
Br-093
Br-103
CIC2
CIC3
CIC4
CIC5
Cl-102
DISPe
DISPp
De
Depressant-50
Depressant-80
Dm
Dp
Ds
Du
Dv
E1e
E1m
E1p
E1s
E1u
E1v
E2e
E2m
E2p
E2s
E2u
E2v
E3m
E3p
E3s
E3v
EEig01d
EEig01r
EEig01x
EEig02d
EEig02r
EEig02x
ESpm01r
ESpm01u
ESpm01x
ESpm02d
ESpm02r
ESpm02u
ESpm02x
ESpm03d
ESpm03r
ESpm03x
ESpm04d
ESpm04r
ESpm04u
ESpm04x
ESpm05d
ESpm05r
ESpm05x
ESpm06d
ESpm06r
ESpm06u
ESpm06x
ESpm07r
ESpm07x
ESpm08d
ESpm08r
ESpm08x
ESpm09r
ESpm09x
ESpm10r
ESpm10x
ESpm11r
ESpm11x
ESpm12r
ESpm12x
ESpm13r
ESpm13x
ESpm14r
ESpm14x
ESpm15r
ESpm15x
F-101
FDI
G(Br..I)
G1e
G1m
G1p
G1s
G1v
G2s
G2u
G3e
G3m
G3p
G3s
G3u
G3v
GATS1e
GATS1v
GATS2e
GATS2m
GATS2p
GATS2v
GATS3e
GATS3p
GATS3v
GVWAI-50
GVWAI-80
Gm
Gs
Gu
H0e
H0u
H0v
H1e
H1m
H1p
H1u
H1v
H2e
H2m
H2p
H2u
H2v
H3e
H3p
H3v
H4p
H4v
H5p
H5v
H6p
H6v
H7p
H7v
HATS0e
HATS0u
HATS1e
HATS1u
HATS2e
HATS2u
HATS2v
HATS3e
HATS3p
HATS3u
HATS3v
HATS4e
HATS4p
HATS4u
HATS4v
HATS5e
HATS5p
HATS5u
HATS5v
HATS6e
HATS6p
HATS6u
HATS7e
HATS7p
HATS7u
HATS8e
HATS8u
HATSe
HATSu
HATSv
HDcpx
HIC
Hypertens-50
Hypertens-80
Hypnotic-50
Hypnotic-80
I-097
I-098
I-104
IC0
IC2
IC3
IC4
IC5
ISH
IVDE
Infective-50
Infective-80
Inflammat-50
Inflammat-80
JGI1
JGI2
JGI3
JGI4
JGI5
JGT
Ke
Km
Kp
Ks
Ku
Kv
L3m
L3s
LDI
LP1
MATS1e
MATS1m
MATS1p
MATS1v
MATS2e
MATS2m
MATS2p
MATS2v
MATS3e
MATS3m
MATS3p
MATS3v
MATS4e
MATS4m
MATS4p
MATS4v
MATS5e
MATS5m
MATS5p
MATS5v
MATS6e
MATS6m
MATS6p
MATS6v
MATS7e
MATS7m
MATS7p
MATS7v
MATS8e
MATS8m
MATS8p
MATS8v
MEcc
MLOGP
Mor04m
Mor05e
Mor05m
Mor05p
Mor05v
Mor06e
Mor06m
Mor06p
Mor06u
Mor06v
Mor07e
Mor07m
Mor07p
Mor07u
Mor07v
Mor08e
Mor08m
Mor08p
Mor08u
Mor08v
Mor09m
Mor09p
Mor09v
Mor12e
Mor12m
Mor12p
Mor12v
Mor13e
Mor13m
Mor13p
Mor13u
Mor13v
Mor14e
Mor14m
Mor14p
Mor14u
Mor14v
Mor15e
Mor15m
Mor15p
Mor15u
Mor15v
Mor16e
Mor16m
Mor16p
Mor16u
Mor16v
Mor17m
Mor17p
Mor17v
Mor18m
Mor18p
Mor18v
Mor20e
Mor20m
Mor20p
Mor20u
Mor20v
Mor21e
Mor21m
Mor21p
Mor21u
Mor21v
Mor22e
Mor22m
Mor22p
Mor22u
Mor22v
Mor23e
Mor23m
Mor23p
Mor23u
Mor23v
Mor24p
Mor24v
Mor26e
Mor26m
Mor26p
Mor26u
Mor26v
Mor27e
Mor27m
Mor27p
Mor27u
Mor27v
Mor28e
Mor28m
Mor28p
Mor28u
Mor28v
Mor29e
Mor29m
Mor29p
Mor29u
Mor29v
Mor30e
Mor30m
Mor30p
Mor30u
Mor30v
Mor31e
Mor31m
Mor31p
Mor31u
Mor31v
Mor32e
Mor32m
Mor32p
Mor32u
Mor32v
Neoplastic-50
Neoplastic-80
P-115
P-118
P-119
P1e
P1m
P1p
P1s
P1u
P1v
P2e
P2m
P2p
P2s
P2u
P2v
PCWTe
PJI2
PJI3
PW2
PW3
PW4
PW5
Psychotic-50
Psychotic-80
Q2
Qmean
Qneg
Qpos
Qtot
R1e
R1e+
R1p
R1u
R1u+
R1v
R1v+
R2e
R2e+
R2p
R2u
R2u+
R2v
R3e
R3e+
R3p
R3u
R3u+
R3v
R4e
R4e+
R4p
R4u
R4u+
R4v
R5e
R5e+
R5m
R5p
R5u
R5u+
R5v
R6e
R6e+
R6m
R6p
R6u
R6u+
R6v
R7e
R7p
R7u
R7v
R8e
R8m
R8p
R8u
R8v
RARS
REIG
RNCG
RPCG
RTe+
RTu+
RTv+
SEigp
SEigv
SHP2
SIC0
SIC1
SIC2
SIC3
SIC4
SIC5
SP01
SP02
SP03
SP04
SP05
SP06
SP07
SP08
SP09
SP10
SP11
SP12
SP13
SP14
SP15
SP16
SP17
SP18
SP19
SP20
SPAM
SPH
SPP
T(Br..I)
TE1
TE2
TIC2
TIC3
TIC4
TIC5
U-045
U-080
U-105
U-113
U-114
VEA2
VED2
VEZ2
VEe2
VEm2
VEp2
VEv2
VRA2
VRD2
VRZ2
VRe2
VRm2
VRp2
VRv2
X0A
X0Av
X1A
X2A
X3A
X3Av
X4A
X4Av
X5A
X5Av
nArCOX
nArCSOH
nArCSSH
nArCSSR
nArNCO
nArNCS
nArNNOx
nArOCN
nArOX
nArSCN
nAzetidines
nC=S
nCR3X
nH2O
nO(C=O)2
nP(=O)R3/nPR5
nPO3
nPR3
nR#CX
nRCOX
nRCSOH
nRCSSH
nRCSSR
nRNCO
nRNCS
nROCN
nROX
nRSCN
nSO2
nThioethanes
nThiranes
qnmax
qpmax
