# Supplementary material for: A Systematic Prediction of Multiple Drug-Target Interactions from Chemical, Genomic, and Pharmacological Data
Source: PLoS One. 2012 May 30;7(5):e37608. doi: 10.1371/journal.pone.0037608 (PMC3364341; doi:10.1371/journal.pone.0037608)
Supplement: Supporting Information S6 — Experimental dataset for building models. (XLSX) [file pone.0037608.s006.xlsx]

## Sheet: Sheet1
Table S6: Experimental dataset for building models
Class	Protein DrugBank ID	Drug DrugBank ID
1	523	DB01544
1	6092	DB00690
1	580	DB00306
1	1385	DB00722
1	869	DB02983
1	3305	DB02460
1	3164	DB03754
1	617	DB01036
1	872	DB01028
1	4572	DB01992
1	201	DB00157
1	789	DB00321
1	556	DB00751
1	220	DB00532
1	3060	DB03424
1	687	DB04525
1	3684	DB02088
1	2240	DB08126
1	6504	DB08203
1	2532	DB01930
1	2461	DB03820
1	869	DB01196
1	4098	DB01440
1	6372	DB07652
1	4088	DB00172
1	3186	DB03486
1	3254	DB04184
1	3426	DB03684
1	378	DB00246
1	590	DB01392
1	794	DB01907
1	6600	DB07813
1	3396	DB02975
1	2626	DB03131
1	6228	DB07198
1	6642	DB07938
1	6246	DB07789
1	6613	DB07861
1	6362	DB04799
1	2517	DB04491
1	5575	DB04272
1	485	DB01166
1	3939	DB08082
1	2358	DB00920
1	3473	DB02869
1	2592	DB01885
1	590	DB00247
1	466	DB00562
1	695	DB08386
1	368	DB07222
1	844	DB00281
1	3792	DB04272
1	3177	DB03751
1	6325	DB07374
1	2240	DB08123
1	7	DB07388
1	556	DB00865
1	5436	DB03801
1	4513	DB03971
1	1074	DB06857
1	1198	DB01327
1	450	DB01403
1	6652	DB03203
1	6693	DB02408
1	921	DB02999
1	92	DB00148
1	2300	DB03345
1	2647	DB04137
1	5363	DB04359
1	4388	DB03615
1	691	DB00920
1	3057	DB04062
1	2236	DB04720
1	5701	DB03141
1	6704	DB08185
1	4337	DB01769
1	51	DB00777
1	290	DB01419
1	423	DB01589
1	5366	DB03684
1	6396	DB07599
1	237	DB04679
1	378	DB01403
1	6818	DB02580
1	4934	DB03014
1	16	DB01412
1	4509	DB02379
1	3176	DB03243
1	6263	DB07859
1	6270	DB04077
1	2701	DB01907
1	5075	DB03461
1	103	DB00782
1	6271	DB07127
1	23	DB00353
1	891	DB01581
1	921	DB02057
1	4277	DB02843
1	540	DB01149
1	2247	DB01960
1	5325	DB08605
1	872	DB00312
1	5668	DB04422
1	2613	DB08110
1	1176	DB07010
1	6087	DB01567
1	6092	DB01068
1	3671	DB02123
1	65	DB01296
1	2317	DB08105
1	6235	DB08218
1	6527	DB03017
1	147	DB00536
1	817	DB00685
1	308	DB01172
1	2809	DB02362
1	633	DB00417
1	2901	DB08502
1	5744	DB07409
1	3140	DB04265
1	3669	DB01936
1	6359	DB08453
1	6017	DB00357
1	4063	DB00150
1	333	DB00308
1	6677	DB04224
1	6266	DB06966
1	952	DB07135
1	3399	DB03814
1	964	DB01023
1	5790	DB07314
1	1721	DB07812
1	2478	DB08573
1	291	DB04559
1	492	DB01142
1	2336	DB01907
1	1439	DB03017
1	2536	DB03010
1	1281	DB01064
1	3995	DB00134
1	6235	DB02091
1	5217	DB03317
1	610	DB00999
1	291	DB07001
1	2369	DB01880
1	477	DB01059
1	474	DB07846
1	5295	DB03431
1	6478	DB04233
1	51	DB00321
1	6464	DB07918
1	5363	DB03635
1	665	DB00142
1	6086	DB01567
1	6463	DB07490
1	474	DB00843
1	2950	DB03265
1	6536	DB04066
1	198	DB00721
1	617	DB00622
1	760	DB01942
1	6264	DB08162
1	378	DB00248
1	813	DB01336
1	813	DB00721
1	629	DB00363
1	327	DB03147
1	465	DB01244
1	5155	DB04184
1	777	DB01427
1	4203	DB07106
1	1615	DB03814
1	320	DB00866
1	872	DB01174
1	824	DB00193
1	4100	DB01215
1	4150	DB01051
1	2765	DB02431
1	2442	DB04294
1	2285	DB01669
1	2300	DB08625
1	5420	DB03728
1	2636	DB02363
1	1439	DB08439
1	6744	DB08231
1	3900	DB00114
1	537	DB01189
1	3759	DB03003
1	590	DB00574
1	3895	DB00114
1	2750	DB03382
1	264	DB00122
1	4814	DB02772
1	933	DB03078
1	6184	DB00303
1	36	DB03909
1	2833	DB02026
1	1540	DB08095
1	2537	DB04051
1	357	DB07576
1	4857	DB03721
1	1010	DB01167
1	4504	DB01907
1	781	DB00308
1	5003	DB03147
1	1836	DB06933
1	1074	DB03729
1	1926	DB04416
1	6267	DB06970
1	458	DB01161
1	6042	DB00328
1	867	DB01598
1	1836	DB08023
1	5779	DB08543
1	671	DB00157
1	2263	DB01661
1	2247	DB03958
1	101	DB00276
1	341	DB00246
1	6090	DB00349
1	3190	DB03499
1	318	DB00217
1	697	DB00787
1	146	DB01481
1	290	DB00814
1	6093	DB00475
1	6561	DB08431
1	6374	DB02255
1	6871	DB08767
1	725	DB01392
1	6504	DB04306
1	4099	DB00475
1	6742	DB08231
1	310	DB00887
1	6804	DB02580
1	467	DB00193
1	368	DB07090
1	3684	DB08718
1	638	DB00589
1	4047	DB00144
1	2907	DB03791
1	921	DB03759
1	2427	DB04039
1	556	DB00726
1	2252	DB04545
1	1074	DB03865
1	2828	DB04233
1	385	DB00736
1	5126	DB00536
1	831	DB00933
1	3367	DB01907
1	5682	DB04464
1	2758	DB04083
1	2290	DB03227
1	146	DB07039
1	146	DB00665
1	2257	DB06873
1	4031	DB02486
1	2264	DB01688
1	5332	DB03461
1	6601	DB07815
1	6326	DB02494
1	6768	DB08264
1	6517	DB08732
1	3026	DB03321
1	6691	DB03970
1	1867	DB00759
1	6080	DB00184
1	3311	DB03931
1	3233	DB08220
1	540	DB01579
1	5121	DB03147
1	4095	DB00237
1	871	DB00764
1	2478	DB07541
1	2287	DB00642
1	819	DB01329
1	4222	DB07256
1	220	DB00909
1	740	DB00155
1	2369	DB04066
1	241	DB00753
1	2237	DB02086
1	5655	DB04399
1	291	DB03065
1	1406	DB07734
1	54	DB07131
1	858	DB01189
1	378	DB00575
1	94	DB08810
1	2371	DB01783
1	54	DB04898
1	1152	DB04643
1	699	DB00627
1	821	DB00131
1	1540	DB08351
1	357	DB02986
1	841	DB01558
1	6603	DB07817
1	4353	DB04272
1	687	DB02662
1	4269	DB03027
1	556	DB06707
1	1284	DB00783
1	4099	DB00690
1	3777	DB03431
1	2427	DB01814
1	4942	DB03014
1	617	DB00202
1	1926	DB07390
1	5237	DB03366
1	291	DB04534
1	2490	DB03413
1	492	DB01071
1	597	DB03814
1	465	DB01115
1	467	DB01192
1	5291	DB03431
1	661	DB01736
1	298	DB07244
1	6067	DB00430
1	2282	DB01660
1	847	DB01571
1	3941	DB01171
1	6844	DB03313
1	872	DB01352
1	6639	DB03147
1	3456	DB08293
1	226	DB00644
1	2240	DB08138
1	20	DB03667
1	6011	DB07668
1	4160	DB01244
1	591	DB01520
1	4026	DB00142
1	4794	DB02737
1	615	DB01034
1	5386	DB03684
1	3999	DB00139
1	4655	DB02596
1	4529	DB01942
1	933	DB07966
1	3682	DB03461
1	532	DB00160
1	2142	DB04184
1	517	DB02822
1	1330	DB04759
1	770	DB00755
1	23	DB00777
1	87	DB01033
1	193	DB00373
1	2298	DB01011
1	450	DB00363
1	3445	DB02637
1	6353	DB08215
1	207	DB03408
1	1152	DB04195
1	650	DB02056
1	632	DB00246
1	6585	DB04464
1	6086	DB01558
1	2375	DB03398
1	5683	DB04472
1	1998	DB01752
1	3726	DB01907
1	5631	DB04327
1	3471	DB02325
1	3931	DB00122
1	2561	DB07704
1	5547	DB04184
1	6269	DB07950
1	617	DB00340
1	2998	DB02944
1	1686	DB00122
1	6003	DB07879
1	5179	DB03247
1	472	DB00114
1	6338	DB07716
1	583	DB00627
1	328	DB04478
1	3923	DB08200
1	1721	DB04395
1	813	DB01338
1	5177	DB03247
1	253	DB00606
1	6366	DB07416
1	239	DB08173
1	6087	DB01595
1	6473	DB07532
1	6715	DB08185
1	4222	DB07252
1	1119	DB00995
1	1317	DB00127
1	502	DB00408
1	4487	DB01907
1	3	DB00117
1	2886	DB02541
1	4715	DB04465
1	23	DB00268
1	466	DB00880
1	204	DB03597
1	713	DB00726
1	3030	DB03092
1	1926	DB08029
1	6358	DB04799
1	3683	DB03172
1	3293	DB03247
1	6379	DB04310
1	6090	DB00683
1	465	DB04825
1	357	DB01325
1	4073	DB00162
1	2101	DB08790
1	2300	DB08456
1	847	DB01565
1	2670	DB03131
1	450	DB00496
1	502	DB00540
1	6126	DB07727
1	1353	DB04690
1	6329	DB08437
1	3939	DB02643
1	4560	DB02734
1	357	DB04371
1	4600	DB02212
1	2317	DB03801
1	2758	DB02725
1	750	DB00308
1	136	DB08320
1	1999	DB00151
1	760	DB01025
1	4655	DB07706
1	869	DB01645
1	617	DB00321
1	2385	DB01822
1	2596	DB02160
1	1064	DB01035
1	467	DB01444
1	6792	DB08348
1	2590	DB03131
1	404	DB00827
1	2632	DB04460
1	3909	DB00114
1	3107	DB02836
1	238	DB01067
1	1281	DB08059
1	4495	DB01907
1	459	DB08601
1	3178	DB03940
1	51	DB00383
1	111	DB00716
1	6329	DB07374
1	450	DB00540
1	228	DB00398
1	2396	DB01992
1	3936	DB02631
1	238	DB07724
1	6829	DB03711
1	2042	DB02628
1	3102	DB03979
1	696	DB00704
1	6088	DB00231
1	3736	DB01907
1	6336	DB02494
1	4927	DB03014
1	3684	DB08666
1	625	DB06928
1	2457	DB04569
1	3379	DB08198
1	26	DB01268
1	556	DB00457
1	540	DB00540
1	4721	DB02944
1	2613	DB08109
1	23	DB00734
1	492	DB00719
1	429	DB00119
1	198	DB00527
1	3009	DB02379
1	5263	DB04395
1	2039	DB00775
1	5325	DB01907
1	552	DB00384
1	6255	DB06924
1	54	DB06861
1	592	DB00273
1	1517	DB00368
1	1926	DB01877
1	2478	DB08375
1	864	DB00495
1	543	DB00438
1	6427	DB03122
1	687	DB01734
1	3258	DB02742
1	1178	DB00806
1	244	DB04184
1	6263	DB07858
1	6844	DB01163
1	3387	DB01907
1	6374	DB02996
1	6118	DB00535
1	4069	DB00156
1	2300	DB03029
1	2433	DB03963
1	541	DB01113
1	817	DB00537
1	4198	DB04175
1	4075	DB00162
1	4989	DB03014
1	543	DB01329
1	3026	DB03503
1	6270	DB03585
1	467	DB01571
1	6925	DB08769
1	4222	DB07254
1	51	DB00340
1	3767	DB03147
1	6432	DB08472
1	2091	DB02575
1	933	DB08564
1	34	DB00157
1	76	DB04223
1	3679	DB02158
1	3170	DB04124
1	580	DB01496
1	2621	DB02076
1	3573	DB03147
1	803	DB00157
1	3813	DB00364
1	6414	DB07475
1	6799	DB00485
1	2427	DB04025
1	5766	DB02701
1	687	DB03398
1	1926	DB03368
1	2592	DB02632
1	740	DB00171
1	696	DB00295
1	2322	DB01752
1	320	DB01267
1	2101	DB07616
1	2845	DB08086
1	2249	DB02981
1	131	DB01364
1	4856	DB03965
1	5261	DB03431
1	2203	DB00551
1	295	DB01325
1	632	DB06694
1	556	DB01614
1	1971	DB00920
1	872	DB00418
1	2601	DB03010
1	291	DB03014
1	4099	DB00349
1	65	DB01949
1	6069	DB01413
1	937	DB04003
1	540	DB06700
1	812	DB03147
1	407	DB07528
1	274	DB00376
1	330	DB00118
1	637	DB00157
1	6443	DB03122
1	725	DB00734
1	5665	DB04402
1	65	DB01197
1	3925	DB00122
1	2769	DB02059
1	841	DB00237
1	6645	DB07979
1	239	DB08487
1	88	DB00926
1	474	DB07822
1	243	DB07339
1	4692	DB03366
1	3830	DB01065
1	4768	DB02575
1	1517	DB06262
1	5294	DB02607
1	320	DB00904
1	2626	DB03038
1	2800	DB02229
1	2559	DB03000
1	2922	DB03431
1	6188	DB08271
1	166	DB02737
1	504	DB00619
1	778	DB00549
1	6088	DB01595
1	6055	DB00630
1	6435	DB03122
1	239	DB07973
1	6236	DB06847
1	2257	DB04485
1	162	DB00926
1	3163	DB03014
1	1950	DB00619
1	933	DB03591
1	5308	DB03431
1	795	DB00167
1	2430	DB04515
1	6189	DB08493
1	1547	DB07022
1	2237	DB08231
1	274	DB00458
1	4051	DB00144
1	3334	DB03806
1	2485	DB04548
1	2236	DB08340
1	650	DB06863
1	492	DB00405
1	2253	DB01904
1	432	DB00413
1	6086	DB00546
1	2561	DB08267
1	136	DB00882
1	3027	DB08216
1	2240	DB07606
1	3923	DB04390
1	3942	DB03106
1	695	DB08811
1	3176	DB04410
1	841	DB00231
1	4284	DB03651
1	424	DB04583
1	2826	DB03345
1	5839	DB02869
1	2972	DB04070
1	556	DB00397
1	2901	DB08460
1	301	DB02142
1	4600	DB02649
1	813	DB01199
1	3176	DB04442
1	3684	DB07758
1	3366	DB04315
1	5579	DB04723
1	4098	DB00842
1	632	DB00477
1	1227	DB08453
1	696	DB00825
1	2180	DB00482
1	2532	DB02694
1	104	DB00157
1	4192	DB08651
1	54	DB07658
1	291	DB03707
1	4500	DB01907
1	6544	DB07853
1	308	DB00955
1	6534	DB07649
1	833	DB00583
1	474	DB00122
1	696	DB01209
1	136	DB06927
1	6093	DB01595
1	872	DB00189
1	291	DB00360
1	914	DB00116
1	3984	DB00142
1	2324	DB03721
1	841	DB00690
1	256	DB08371
1	2449	DB00643
1	37	DB00330
1	2240	DB02538
1	210	DB00172
1	2240	DB08248
1	574	DB07544
1	2478	DB02627
1	2453	DB03801
1	103	DB00875
1	737	DB01023
1	2559	DB01730
1	544	DB00808
1	3722	DB03076
1	5657	DB04399
1	3941	DB07919
1	1757	DB01065
1	818	DB00778
1	1434	DB01769
1	482	DB03929
1	492	DB00568
1	817	DB04967
1	856	DB00169
1	3725	DB02059
1	365	DB03886
1	3165	DB08231
1	761	DB01167
1	1540	DB07943
1	260	DB04794
1	5682	DB03765
1	2418	DB04456
1	2410	DB03800
1	617	DB00508
1	3722	DB08414
1	459	DB00523
1	439	DB00454
1	2300	DB01845
1	6089	DB00801
1	244	DB02032
1	364	DB04652
1	6440	DB03122
1	2560	DB01862
1	3684	DB08669
1	4513	DB03092
1	4277	DB04272
1	426	DB00114
1	831	DB00734
1	2298	DB03031
1	1074	DB07625
1	3176	DB04246
1	4499	DB03751
1	2626	DB03157
1	4666	DB03965
1	693	DB08262
1	2392	DB02232
1	4238	DB00207
1	3296	DB04099
1	517	DB02659
1	3518	DB03431
1	140	DB00254
1	2368	DB04427
1	318	DB01267
1	6362	DB08330
1	817	DB00694
1	6769	DB08266
1	1958	DB02282
1	782	DB00720
1	713	DB01175
1	12	DB01907
1	271	DB00157
1	2240	DB02733
1	933	DB03306
1	2207	DB03796
1	3802	DB00555
1	2931	DB02809
1	1771	DB02116
1	362	DB01065
1	2253	DB01638
1	4310	DB01910
1	6201	DB00786
1	518	DB00609
1	295	DB01119
1	885	DB00216
1	2203	DB07446
1	885	DB01186
1	4498	DB03684
1	3287	DB03544
1	4760	DB04147
1	427	DB01221
1	446	DB00157
1	2347	DB01754
1	3941	DB07641
1	4124	DB02546
1	2300	DB03255
1	6358	DB07763
1	3026	DB02600
1	6093	DB00842
1	2705	DB02379
1	3160	DB03647
1	2296	DB01717
1	952	DB08382
1	3806	DB07954
1	4056	DB00145
1	2478	DB08552
1	6465	DB07980
1	83	DB00142
1	847	DB00704
1	6353	DB07551
1	103	DB00185
1	3959	DB02733
1	1540	DB01807
1	54	DB07128
1	523	DB01068
1	3176	DB04793
1	686	DB07768
1	6088	DB01567
1	2358	DB02918
1	6558	DB07690
1	6407	DB04646
1	1939	DB03684
1	3691	DB02595
1	763	DB00120
1	2675	DB04400
1	3609	DB03991
1	6371	DB08704
1	4602	DB02153
1	2912	DB04380
1	359	DB00293
1	5487	DB04064
1	3879	DB00116
1	6937	DB01117
1	725	DB00952
1	6259	DB06950
1	5682	DB03447
1	3932	DB00608
1	76	DB03144
1	933	DB03217
1	6736	DB08726
1	3027	DB07667
1	4116	DB00664
1	6263	DB08231
1	364	DB07316
1	2694	DB07414
1	597	DB00157
1	5812	DB08117
1	335	DB00157
1	492	DB01114
1	6519	DB03813
1	3416	DB03352
1	477	DB01405
1	492	DB01238
1	617	DB00392
1	357	DB01748
1	3466	DB02968
1	436	DB00248
1	766	DB00668
1	900	DB00143
1	5696	DB04548
1	423	DB01567
1	4017	DB00142
1	2993	DB03837
1	4327	DB01752
1	6356	DB07778
1	2578	DB01873
1	4031	DB03131
1	6659	DB08145
1	3364	DB03143
1	2511	DB07406
1	4802	DB02761
1	3258	DB02944
1	3692	DB02431
1	2443	DB03840
1	423	DB00628
1	4098	DB00546
1	1721	DB01950
1	477	DB00537
1	2240	DB08233
1	193	DB01288
1	5590	DB04272
1	3333	DB03227
1	368	DB07178
1	4100	DB01068
1	2490	DB03800
1	1457	DB00412
1	172	DB00908
1	423	DB00349
1	6464	DB07490
1	2570	DB03721
1	6500	DB07836
1	290	DB00573
1	320	DB01200
1	3060	DB06917
1	2157	DB04090
1	748	DB00131
1	687	DB08591
1	4116	DB00359
1	6923	DB08769
1	166	DB03589
1	6189	DB00786
1	5278	DB03708
1	885	DB00320
1	318	DB00248
1	580	DB00690
1	2686	DB04764
1	848	DB00157
1	5597	DB04272
1	1507	DB04249
1	2735	DB07913
1	6931	DB01110
1	4178	DB04395
1	2312	DB01717
1	54	DB07095
1	103	DB00543
1	7	DB01997
1	632	DB00777
1	952	DB07328
1	5176	DB03247
1	378	DB00334
1	6312	DB02506
1	5259	DB03431
1	885	DB00334
1	432	DB00334
1	4776	DB02596
1	318	DB00268
1	2371	DB03431
1	308	DB00798
1	4007	DB00139
1	2249	DB04762
1	6121	DB00415
1	3519	DB08570
1	2470	DB01987
1	4907	DB03014
1	244	DB00691
1	907	DB00143
1	6342	DB08629
1	6360	DB07401
1	1939	DB00615
1	1507	DB03014
1	3976	DB00128
1	5719	DB04619
1	6799	DB01331
1	2936	DB04272
1	2999	DB03109
1	3333	DB02596
1	2478	DB03140
1	318	DB06711
1	4910	DB03014
1	6111	DB00242
1	1820	DB01407
1	844	DB07998
1	2734	DB02092
1	6569	DB07773
1	530	DB00897
1	559	DB00157
1	140	DB00618
1	6470	DB07506
1	1256	DB01238
1	653	DB00632
1	277	DB04076
1	3970	DB00996
1	2270	DB04184
1	813	DB00657
1	2769	DB04242
1	6447	DB04444
1	2511	DB07430
1	29	DB01248
1	2285	DB01992
1	4006	DB08689
1	1970	DB00163
1	768	DB01951
1	4994	DB03014
1	580	DB00897
1	5233	DB03366
1	4577	DB01992
1	714	DB03310
1	4954	DB03014
1	1742	DB02116
1	291	DB04018
1	2290	DB02483
1	4671	DB02379
1	860	DB00627
1	2157	DB03147
1	540	DB00937
1	98	DB07697
1	4099	DB00592
1	3722	DB08598
1	6007	DB00558
1	632	DB01224
1	357	DB07363
1	6235	DB07534
1	2799	DB03211
1	523	DB00231
1	239	DB07843
1	638	DB01100
1	229	DB00210
1	2090	DB03963
1	357	DB06891
1	204	DB00806
1	556	DB00679
1	3165	DB08663
1	4145	DB01064
1	4964	DB03088
1	6356	DB07763
1	2376	DB03905
1	3625	DB03790
1	6091	DB01558
1	6021	DB00811
1	6079	DB01227
1	530	DB01354
1	3180	DB03659
1	2347	DB08166
1	2203	DB08271
1	1236	DB00145
1	4902	DB03014
1	492	DB00737
1	492	DB01239
1	4513	DB02218
1	3367	DB03684
1	6698	DB04200
1	291	DB02234
1	590	DB01454
1	3176	DB02269
1	5744	DB07780
1	423	DB01205
1	7	DB03122
1	5065	DB03131
1	537	DB00228
1	6884	DB08685
1	20	DB06802
1	2240	DB04669
1	6468	DB07497
1	2317	DB03431
1	6829	DB03087
1	369	DB04593
1	641	DB00198
1	5537	DB04184
1	2757	DB02212
1	3105	DB03131
1	294	DB02597
1	4100	DB00475
1	592	DB01194
1	424	DB03480
1	3736	DB03814
1	2723	DB02379
1	921	DB00142
1	1782	DB04043
1	6787	DB08342
1	3452	DB02879
1	103	DB00363
1	124	DB00272
1	54	DB07027
1	2478	DB07663
1	3060	DB07259
1	2632	DB02954
1	4787	DB04473
1	6758	DB08235
1	6384	DB02386
1	432	DB01235
1	4115	DB00393
1	162	DB02466
1	2264	DB04533
1	298	DB08099
1	6546	DB08691
1	862	DB01138
1	2439	DB04355
1	1074	DB03876
1	4496	DB01907
1	2680	DB04395
1	29	DB06772
1	2461	DB03843
1	4129	DB07227
1	2184	DB01016
1	2154	DB03880
1	6318	DB07349
1	558	DB01021
1	6927	DB08769
1	6457	DB02923
1	1926	DB02697
1	3747	DB02467
1	2885	DB02475
1	2430	DB01872
1	5493	DB04083
1	2264	DB02905
1	359	DB07577
1	651	DB00162
1	4155	DB00267
1	4148	DB00877
1	6283	DB07929
1	2358	DB04469
1	1219	DB02306
1	856	DB00153
1	6800	DB08376
1	5271	DB07523
1	4830	DB03142
1	2461	DB03450
1	461	DB00145
1	3596	DB04457
1	6430	DB03122
1	2253	DB02172
1	4725	DB04399
1	2796	DB02127
1	2901	DB07191
1	788	DB00148
1	824	DB00543
1	216	DB00157
1	20	DB02709
1	793	DB02944
1	283	DB03796
1	4825	DB02857
1	3916	DB00115
1	4773	DB02594
1	6581	DB07767
1	124	DB01142
1	572	DB02177
1	10	DB03288
1	4099	DB01589
1	837	DB01520
1	614	DB00588
1	921	DB00794
1	4100	DB01558
1	4179	DB07656
1	61	DB00233
1	4674	DB03568
1	6412	DB08515
1	3990	DB00130
1	2845	DB03440
1	6039	DB00820
1	6728	DB08185
1	3978	DB03510
1	3722	DB02683
1	6499	DB02659
1	6321	DB02052
1	5255	DB03413
1	864	DB00705
1	3683	DB03528
1	1233	DB03329
1	3727	DB02739
1	448	DB00170
1	502	DB00751
1	4469	DB04272
1	423	DB00312
1	841	DB00404
1	896	DB01834
1	2572	DB01967
1	478	DB06712
1	2901	DB07871
1	30	DB00157
1	918	DB01353
1	5245	DB03389
1	5390	DB03684
1	713	DB01576
1	238	DB06926
1	6264	DB07583
1	1385	DB00691
1	1540	DB08521
1	3508	DB03355
1	974	DB08129
1	6346	DB02726
1	94	DB01079
1	844	DB07662
1	1058	DB04014
1	239	DB08477
1	6823	DB08413
1	128	DB00131
1	2033	DB02813
1	5208	DB03264
1	174	DB00514
1	20	DB00795
1	423	DB00829
1	217	DB02323
1	1406	DB07994
1	4111	DB01054
1	551	DB01992
1	502	DB00370
1	358	DB00151
1	357	DB08765
1	5235	DB03366
1	2991	DB02484
1	789	DB06694
1	3718	DB03793
1	54	DB08422
1	4109	DB01791
1	2327	DB01670
1	318	DB01472
1	2439	DB02007
1	921	DB00418
1	3351	DB04408
1	314	DB00174
1	2565	DB03010
1	693	DB03014
1	424	DB07977
1	290	DB01435
1	631	DB01076
1	792	DB01907
1	2901	DB08459
1	5682	DB02573
1	713	DB00245
1	6228	DB06875
1	193	DB01210
1	2881	DB01907
1	904	DB08518
1	6292	DB01782
1	316	DB01907
1	6886	DB08689
1	2260	DB03911
1	766	DB00373
1	3309	DB02726
1	869	DB04184
1	404	DB00487
1	5774	DB08266
1	2853	DB04224
1	1330	DB02697
1	2434	DB04160
1	492	DB00321
1	6660	DB08079
1	193	DB00612
1	241	DB01159
1	698	DB00398
1	669	DB00174
1	198	DB00892
1	1010	DB07705
1	687	DB07651
1	6844	DB08795
1	2300	DB03301
1	3587	DB02691
1	1721	DB04014
1	144	DB08486
1	467	DB00708
1	2260	DB00126
1	3022	DB04439
1	5294	DB02887
1	142	DB00231
1	1130	DB04522
1	617	DB01226
1	6395	DB02212
1	465	DB03977
1	5048	DB03131
1	4462	DB02575
1	2590	DB03685
1	3379	DB04331
1	4622	DB02379
1	871	DB00959
1	1995	DB00281
1	4095	DB00184
1	3679	DB08606
1	2240	DB02407
1	822	DB02834
1	2380	DB03098
1	610	DB00774
1	1875	DB02379
1	3684	DB03799
1	6209	DB00759
1	795	DB00114
1	6034	DB01065
1	6725	DB08185
1	6092	DB01589
1	2559	DB04139
1	502	DB00715
1	2180	DB01933
1	806	DB01430
1	6286	DB07767
1	737	DB04630
1	2461	DB03313
1	2240	DB07471
1	3381	DB03226
1	2457	DB03308
1	478	DB00568
1	2077	DB08213
1	758	DB03176
1	3026	DB02944
1	2638	DB02345
1	3822	DB03021
1	2332	DB03431
1	269	DB00648
1	1167	DB08482
1	238	DB07723
1	6011	DB07383
1	872	DB01589
1	3719	DB04566
1	4130	DB08687
1	2331	DB03825
1	650	DB07386
1	1575	DB04278
1	1714	DB01169
1	204	DB06267
1	136	DB02715
1	3627	DB03904
1	6089	DB01594
1	2339	DB00130
1	921	DB00306
1	531	DB00157
1	3387	DB01992
1	3457	DB01992
1	6734	DB08231
1	244	DB01197
1	2503	DB02900
1	2694	DB08278
1	3395	DB04147
1	3176	DB06918
1	6086	DB00690
1	3490	DB04349
1	2430	DB02379
1	474	DB00944
1	275	DB03014
1	3957	DB00975
1	638	DB00248
1	6693	DB01882
1	6331	DB08437
1	2444	DB03010
1	1939	DB02424
1	3883	DB00114
1	5076	DB03147
1	6003	DB08613
1	3957	DB03572
1	3949	DB00126
1	3885	DB00145
1	1912	DB00142
1	4100	DB01588
1	5199	DB03247
1	592	DB00562
1	631	DB04447
1	521	DB00171
1	6843	DB08506
1	6445	DB03122
1	572	DB03932
1	2525	DB03116
1	6260	DB02341
1	1152	DB01823
1	136	DB01943
1	1074	DB07129
1	864	DB02411
1	727	DB00133
1	2255	DB02928
1	831	DB00408
1	2746	DB02142
1	2298	DB03540
1	6334	DB04805
1	1043	DB03546
1	3614	DB03833
1	1540	DB07811
1	6307	DB07375
1	3163	DB07560
1	6360	DB08453
1	1152	DB04566
1	3679	DB02933
1	672	DB00287
1	458	DB00333
1	238	DB01014
1	3876	DB00114
1	4203	DB00613
1	2596	DB03059
1	4054	DB00145
1	847	DB00854
1	4381	DB01812
1	51	DB01226
1	2286	DB01727
1	1975	DB00143
1	3552	DB01643
1	1278	DB04454
1	4668	DB02379
1	1227	DB07778
1	477	DB00487
1	77	DB00157
1	2264	DB01726
1	6838	DB03062
1	2077	DB07696
1	3060	DB07094
1	696	DB00652
1	2180	DB07132
1	290	DB01628
1	6199	DB00786
1	174	DB01488
1	4545	DB01942
1	921	DB01354
1	831	DB05271
1	6324	DB07372
1	3913	DB00114
1	572	DB07486
1	4681	DB04713
1	6339	DB04184
1	5373	DB03684
1	54	DB07105
1	6268	DB04374
1	696	DB01535
1	5250	DB03389
1	3238	DB04077
1	51	DB00387
1	5202	DB03247
1	64	DB00558
1	1072	DB02944
1	2612	DB03397
1	611	DB01907
1	6726	DB08185
1	6174	DB08769
1	2116	DB07947
1	4938	DB03014
1	2376	DB01992
1	5817	DB07340
1	6652	DB08013
1	3999	DB08689
1	103	DB00986
1	3695	DB03487
1	6011	DB01963
1	6255	DB04316
1	3858	DB07477
1	3939	DB01577
1	6568	DB07745
1	6088	DB00842
1	2561	DB07452
1	4280	DB04067
1	5360	DB03597
1	535	DB00347
1	54	DB04697
1	6130	DB00909
1	6439	DB03122
1	1074	DB03136
1	2404	DB02656
1	633	DB00833
1	2689	DB02794
1	707	DB00786
1	142	DB01567
1	4099	DB00818
1	2642	DB04262
1	4839	DB03431
1	5779	DB08716
1	6650	DB08183
1	4110	DB01388
1	379	DB00529
1	2749	DB03579
1	2892	DB04395
1	633	DB01060
1	6642	DB08234
1	3964	DB00126
1	3067	DB03152
1	556	DB01049
1	492	DB01173
1	2159	DB03461
1	869	DB07757
1	6088	DB00349
1	6862	DB08772
1	3809	DB06884
1	5041	DB03108
1	3125	DB01992
1	2257	DB07439
1	3108	DB02059
1	4314	DB01752
1	268	DB00277
1	3561	DB03713
1	267	DB01093
1	90	DB00150
1	478	DB01054
1	687	DB02072
1	2893	DB03147
1	2358	DB04271
1	3904	DB00160
1	3686	DB02364
1	3940	DB00139
1	326	DB00157
1	5300	DB03431
1	2347	DB04216
1	290	DB03014
1	6088	DB00546
1	502	DB04599
1	359	DB00432
1	4772	DB02575
1	696	DB01452
1	2967	DB04555
1	3176	DB03417
1	825	DB00171
1	504	DB03431
1	1162	DB06809
1	4098	DB00231
1	4944	DB03014
1	2105	DB00171
1	3082	DB03760
1	3165	DB08686
1	840	DB00115
1	3176	DB02354
1	5497	DB04167
1	412	DB02648
1	4762	DB02546
1	3701	DB03684
1	53	DB00887
1	6336	DB08437
1	5187	DB03247
1	831	DB00988
1	6092	DB00186
1	2805	DB04272
1	2260	DB01638
1	2349	DB01973
1	6422	DB08515
1	6758	DB08236
1	51	DB01062
1	2559	DB02921
1	7	DB07003
1	1184	DB03965
1	5269	DB03431
1	6299	DB02343
1	4574	DB01992
1	432	DB01224
1	5513	DB04184
1	1682	DB03632
1	455	DB00145
1	2597	DB03684
1	6260	DB08640
1	3176	DB06845
1	3453	DB02823
1	1999	DB02216
1	3978	DB04418
1	2264	DB00173
1	6428	DB02899
1	142	DB00475
1	2077	DB03124
1	6352	DB07551
1	3971	DB00128
1	614	DB01395
1	730	DB00459
1	3939	DB00909
1	6455	DB04147
1	4338	DB08525
1	3674	DB04344
1	2466	DB08433
1	2901	DB07472
1	2548	DB01942
1	6264	DB07854
1	687	DB08549
1	48	DB03909
1	2347	DB04395
1	5480	DB03988
1	5115	DB03147
1	2257	DB03101
1	7	DB03271
1	6088	DB01558
1	1422	DB07801
1	6363	DB08690
1	847	DB00652
1	1176	DB08521
1	2240	DB08136
1	1593	DB01411
1	1374	DB01136
1	6896	DB08717
1	3207	DB02379
1	3989	DB00130
1	6261	DB08637
1	3176	DB07491
1	2325	DB01812
1	1144	DB02152
1	76	DB02143
1	2795	DB03396
1	6474	DB04147
1	308	DB00479
1	2375	DB01774
1	6420	DB08515
1	5587	DB04272
1	2525	DB04328
1	263	DB00174
1	3165	DB08452
1	2567	DB03147
1	2879	DB02609
1	4804	DB02761
1	2888	DB03963
1	6560	DB07702
1	459	DB08402
1	502	DB06288
1	23	DB00726
1	101	DB06144
1	6489	DB04464
1	614	DB01406
1	951	DB01268
1	6253	DB07770
1	1119	DB03608
1	6353	DB08690
1	3027	DB03549
1	642	DB01216
1	6892	DB08698
1	5421	DB03881
1	6359	DB07401
1	122	DB00208
1	6847	DB02471
1	1636	DB00182
1	580	DB01594
1	1517	DB01064
1	3176	DB07985
1	4528	DB03122
1	731	DB00503
1	537	DB01028
1	645	DB00303
1	243	DB01087
1	2240	DB06844
1	611	DB00162
1	6916	DB08769
1	839	DB03147
1	6086	DB01589
1	2981	DB01955
1	5790	DB07647
1	192	DB00148
1	5659	DB04402
1	360	DB01005
1	2478	DB02858
1	2281	DB04320
1	3541	DB04352
1	601	DB00121
1	556	DB00321
1	809	DB00134
1	424	DB08172
1	6335	DB08437
1	51	DB01224
1	687	DB07298
1	6226	DB01044
1	2786	DB01987
1	6736	DB08231
1	1771	DB02052
1	1958	DB02281
1	6294	DB07168
1	1302	DB03147
1	2457	DB02325
1	5660	DB04402
1	197	DB00139
1	378	DB01577
1	831	DB00413
1	4366	DB03431
1	103	DB00979
1	466	DB01324
1	974	DB08631
1	3614	DB08576
1	4074	DB00162
1	502	DB00363
1	2260	DB03947
1	2240	DB07750
1	5790	DB08776
1	2264	DB03887
1	6396	DB04037
1	238	DB00197
1	2852	DB04077
1	4014	DB00141
1	2723	DB02903
1	2240	DB07755
1	6090	DB00897
1	2237	DB08027
1	6192	DB00786
1	5717	DB07006
1	556	DB00540
1	2920	DB04693
1	4389	DB08297
1	556	DB00211
1	6936	DB01110
1	364	DB07049
1	424	DB04184
1	502	DB00589
1	4725	DB03147
1	6786	DB08342
1	3486	DB02749
1	3027	DB03533
1	6090	DB00404
1	484	DB07664
1	687	DB04184
1	77	DB01907
1	2511	DB02010
1	5682	DB03726
1	2112	DB00608
1	869	DB07119
1	6432	DB08002
1	590	DB00656
1	195	DB00119
1	2300	DB04078
1	762	DB00381
1	3160	DB03388
1	1048	DB00768
1	357	DB07050
1	556	DB01175
1	6126	DB00311
1	4003	DB02731
1	1524	DB03393
1	5463	DB01110
1	582	DB00157
1	3906	DB00114
1	4681	DB03660
1	865	DB00155
1	6115	DB01588
1	4129	DB07780
1	6236	DB07153
1	298	DB02803
1	2376	DB01856
1	298	DB03395
1	952	DB04491
1	6228	DB07557
1	679	DB00116
1	5682	DB04272
1	142	DB01559
1	432	DB01238
1	2442	DB02382
1	4192	DB00694
1	217	DB03620
1	4128	DB07227
1	1152	DB01843
1	2537	DB03400
1	274	DB00246
1	2892	DB04184
1	3684	DB07304
1	163	DB01200
1	2740	DB04241
1	4969	DB03014
1	5411	DB03689
1	50	DB00157
1	3722	DB07343
1	2998	DB02687
1	54	DB07400
1	319	DB00514
1	841	DB00475
1	5682	DB03792
1	3707	DB04385
1	687	DB08783
1	4829	DB02893
1	4353	DB02212
1	817	DB01179
1	1152	DB04044
1	20	DB00244
1	2434	DB01907
1	2826	DB02379
1	2358	DB06842
1	220	DB00907
1	947	DB01273
1	471	DB00172
1	2240	DB07562
1	3927	DB00122
1	2561	DB02599
1	6240	DB06867
1	2795	DB07313
1	541	DB01647
1	193	DB08808
1	2467	DB01827
1	6857	DB08609
1	773	DB00142
1	6220	DB00499
1	629	DB00292
1	6457	DB07478
1	2845	DB04257
1	696	DB00844
1	359	DB00441
1	164	DB00363
1	3382	DB03203
1	820	DB00431
1	885	DB00571
1	3941	DB00805
1	1507	DB03317
1	6088	DB01068
1	2635	DB03684
1	4098	DB01589
1	6844	DB00415
1	872	DB01558
1	632	DB06144
1	11	DB03461
1	6832	DB02733
1	4542	DB04522
1	2280	DB03654
1	3168	DB03684
1	6915	DB08769
1	580	DB00402
1	146	DB07717
1	6263	DB02482
1	3149	DB04082
1	3298	DB07367
1	364	DB03461
1	4964	DB03014
1	2676	DB04565
1	6263	DB07458
1	813	DB00514
1	2901	DB08494
1	6086	DB00829
1	4791	DB02717
1	6270	DB07950
1	4100	DB01594
1	1313	DB03345
1	806	DB00390
1	633	DB01112
1	559	DB01236
1	916	DB04256
1	4055	DB00145
1	54	DB07190
1	131	DB01472
1	3587	DB02659
1	23	DB00397
1	632	DB01142
1	6189	DB08170
1	633	DB04133
1	1176	DB02733
1	3951	DB00126
1	1540	DB08096
1	423	DB00186
1	4095	DB00794
1	23	DB00875
1	4042	DB00143
1	5514	DB04184
1	5591	DB04272
1	6091	DB00842
1	2559	DB02500
1	411	DB01752
1	5001	DB03027
1	4218	DB00242
1	2791	DB02233
1	2570	DB01894
1	146	DB07419
1	1750	DB02393
1	2694	DB06974
1	438	DB00168
1	4333	DB01752
1	287	DB02696
1	2252	DB03584
1	714	DB02553
1	277	DB02391
1	563	DB00763
1	357	DB03039
1	523	DB01354
1	6092	DB00475
1	103	DB00366
1	4970	DB03014
1	4250	DB08453
1	614	DB00603
1	3176	DB04125
1	404	DB00218
1	6448	DB03122
1	6596	DB07780
1	2886	DB02308
1	1495	DB08330
1	3191	DB01907
1	952	DB07214
1	4064	DB00151
1	2443	DB04231
1	629	DB00589
1	5766	DB03478
1	4793	DB02737
1	4009	DB00139
1	687	DB07197
1	183	DB01120
1	2206	DB03581
1	629	DB01403
1	806	DB01021
1	354	DB00200
1	1540	DB08092
1	204	DB00277
1	2647	DB02212
1	6087	DB00186
1	2817	DB03431
1	2632	DB03146
1	1152	DB02843
1	2561	DB07564
1	3254	DB04398
1	198	DB00297
1	474	DB01364
1	4655	DB02355
1	632	DB00363
1	5247	DB03389
1	1330	DB03033
1	6354	DB07551
1	492	DB01151
1	2885	DB02596
1	291	DB01686
1	837	DB00949
1	868	DB00151
1	1373	DB03106
1	1457	DB00159
1	465	DB00753
1	6195	DB00786
1	2240	DB08132
1	6383	DB02450
1	3127	DB03317
1	474	DB08167
1	2641	DB02401
1	4462	DB04184
1	103	DB00835
1	2826	DB02338
1	346	DB03176
1	2968	DB03999
1	3138	DB07611
1	6721	DB08185
1	141	DB00157
1	811	DB01178
1	1074	DB07122
1	5805	DB01150
1	6225	DB01044
1	2470	DB03147
1	5765	DB04782
1	3307	DB03825
1	2262	DB04510
1	1152	DB08503
1	504	DB07417
1	3027	DB02674
1	54	DB07016
1	298	DB00212
1	6557	DB07690
1	1116	DB04184
1	623	DB00127
1	4284	DB07373
1	146	DB01128
1	6569	DB07894
1	4859	DB02944
1	2808	DB02703
1	6097	DB00768
1	3994	DB00132
1	687	DB02620
1	2561	DB01825
1	1782	DB04476
1	3957	DB00552
1	2285	DB01764
1	474	DB00677
1	1178	DB01412
1	3923	DB00449
1	1406	DB07206
1	5131	DB03247
1	336	DB00129
1	3945	DB00126
1	693	DB08380
1	6789	DB08344
1	3070	DB03216
1	2440	DB01642
1	244	DB00178
1	467	DB00921
1	292	DB00171
1	6030	DB03014
1	3200	DB04184
1	590	DB00246
1	4956	DB03014
1	1549	DB03431
1	6700	DB08168
1	941	DB03131
1	556	DB00692
1	6351	DB07392
1	6829	DB04512
1	5662	DB04402
1	2427	DB02724
1	280	DB00142
1	3744	DB02379
1	4783	DB04473
1	2941	DB04375
1	766	DB04861
1	633	DB01061
1	2157	DB00266
1	6208	DB00560
1	357	DB00869
1	365	DB02919
1	2735	DB01871
1	237	DB07633
1	631	DB00641
1	6093	DB01558
1	2207	DB04522
1	1524	DB00172
1	5773	DB04788
1	320	DB08807
1	2914	DB03132
1	3698	DB03398
1	2765	DB04482
1	103	DB01231
1	6040	DB03962
1	2396	DB01846
1	5068	DB03131
1	5634	DB04546
1	2331	DB04209
1	68	DB00486
1	2290	DB02701
1	2626	DB03800
1	2633	DB02181
1	52	DB02726
1	872	DB01559
1	6321	DB07364
1	2901	DB08665
1	6341	DB07382
1	2119	DB04009
1	580	DB01351
1	2981	DB02080
1	2903	DB03117
1	54	DB07549
1	5619	DB04315
1	636	DB00583
1	4272	DB02379
1	83	DB04207
1	6089	DB01588
1	291	DB07388
1	2786	DB02327
1	6743	DB08231
1	3260	DB04137
1	139	DB03461
1	2360	DB06906
1	6434	DB03122
1	1275	DB03346
1	3688	DB04063
1	6334	DB07374
1	6264	DB07997
1	365	DB08234
1	951	DB00619
1	898	DB00143
1	4316	DB01752
1	3461	DB03397
1	952	DB03660
1	2240	DB07612
1	5779	DB08017
1	885	DB00248
1	349	DB04083
1	2823	DB04299
1	248	DB00172
1	3811	DB07386
1	6184	DB01331
1	423	DB00599
1	5201	DB03247
1	6286	DB07109
1	2249	DB02926
1	454	DB03192
1	2429	DB01917
1	5333	DB03461
1	771	DB00121
1	789	DB00622
1	6528	DB07640
1	423	DB00402
1	4676	DB02431
1	661	DB03429
1	7	DB02462
1	290	DB00870
1	4407	DB02325
1	3822	DB02621
1	2740	DB02849
1	2451	DB01887
1	17	DB00619
1	4622	DB02218
1	3060	DB03366
1	933	DB02908
1	125	DB03222
1	20	DB00154
1	3176	DB02084
1	4128	DB07216
1	6288	DB00173
1	76	DB02692
1	5790	DB07025
1	624	DB00536
1	467	DB00327
1	1256	DB00363
[truncated: 25,196 more rows]
