# Supplementary material for: A Systematic Prediction of Multiple Drug-Target Interactions from Chemical, Genomic, and Pharmacological Data
Source: PLoS One. 2012 May 30;7(5):e37608. doi: 10.1371/journal.pone.0037608 (PMC3364341; doi:10.1371/journal.pone.0037608)
Supplement: Supporting Information S11 — The predicted targets for MDMA by RF Model I. (XLSX) [file pone.0037608.s011.xlsx]

## Sheet: Sheet1
Table S9. The predicted targets for MDMA by RF Model I
Predicted class	Positive probability	Negative probability	Protein name
1	0.82	0.18	Beta-1 adrenergic receptor
1	0.81	0.19	Carbonic anhydrase 2
1	0.804	0.196	Prothrombin
1	0.802	0.198	Alpha-2A adrenergic receptor
1	0.8	0.2	Prostaglandin G/H synthase 2
1	0.798	0.202	Dipeptidyl peptidase 4
1	0.796	0.204	Acetylcholinesterase
1	0.794	0.206	Nitric-oxide synthase, endothelial
1	0.794	0.206	Beta-2 adrenergic receptor
1	0.784	0.216	Prostaglandin G/H synthase 1
1	0.778	0.222	Gag-Pol polyprotein
1	0.77	0.23	Nitric oxide synthase, inducible
1	0.77	0.23	Glutamate receptor 2
1	0.768	0.232	Alpha-2C adrenergic receptor
1	0.766	0.234	5-hydroxytryptamine 2A receptor
1	0.764	0.236	Alpha-1A adrenergic receptor
1	0.76	0.24	cAMP-dependent protein kinase catalytic subunit alpha
1	0.758	0.242	Gag-Pol polyprotein
1	0.754	0.246	Gamma-aminobutyric-acid receptor subunit alpha-1
1	0.752	0.248	Gag-Pol polyprotein
1	0.75	0.25	Alpha-1D adrenergic receptor
1	0.748	0.252	Alpha-2B adrenergic receptor
1	0.748	0.252	Alpha-1B adrenergic receptor
1	0.748	0.252	Heat shock protein HSP 90-alpha
1	0.746	0.254	Estrogen receptor beta
1	0.746	0.254	Leukotriene A-4 hydrolase
1	0.744	0.256	Androgen receptor
1	0.744	0.256	Sodium channel protein type 5 subunit alpha
1	0.744	0.256	Sodium-dependent dopamine transporter
1	0.742	0.258	Sodium-dependent serotonin transporter
1	0.74	0.26	Muscarinic acetylcholine receptor M1
1	0.738	0.262	Muscarinic acetylcholine receptor M3
1	0.738	0.262	Cell division protein kinase 2
1	0.736	0.264	Estrogen receptor
1	0.734	0.266	Amine oxidase [flavin-containing] B
1	0.734	0.266	Nuclear receptor coactivator 2
1	0.732	0.268	Beta-lactamase
1	0.73	0.27	D(1A) dopamine receptor
1	0.728	0.272	Trypsin-1
1	0.724	0.276	Histamine H1 receptor
1	0.722	0.278	Gamma-aminobutyric-acid receptor subunit alpha-3
1	0.72	0.28	cGMP-inhibited 3',5'-cyclic phosphodiesterase A
1	0.716	0.284	Sodium channel protein type 1 subunit alpha
1	0.714	0.286	Muscarinic acetylcholine receptor M2
1	0.714	0.286	Amine oxidase [flavin-containing] A
1	0.712	0.288	Gamma-aminobutyric-acid receptor subunit alpha-5
1	0.712	0.288	Neuronal acetylcholine receptor subunit alpha-7
1	0.71	0.29	5-hydroxytryptamine 2B receptor
1	0.71	0.29	Gag-Pol polyprotein
1	0.708	0.292	Methionine aminopeptidase
1	0.706	0.294	Gamma-aminobutyric-acid receptor subunit alpha-2
1	0.706	0.294	Sodium-dependent noradrenaline transporter
1	0.706	0.294	5-hydroxytryptamine 2C receptor
1	0.706	0.294	DNA topoisomerase 2-alpha
1	0.706	0.294	Glycogen synthase kinase-3 beta
1	0.706	0.294	Cyclin-A2
1	0.704	0.296	Queuine tRNA-ribosyltransferase
1	0.702	0.298	D(2) dopamine receptor
1	0.7	0.3	Mitogen-activated protein kinase 14
1	0.698	0.302	D(4) dopamine receptor
1	0.698	0.302	Mu-type opioid receptor
1	0.694	0.306	D(1B) dopamine receptor
1	0.694	0.306	cAMP-specific 3',5'-cyclic phosphodiesterase 4B
1	0.688	0.312	Carbonic anhydrase 1
1	0.688	0.312	Serine/threonine-protein kinase Chk1
1	0.686	0.314	Arachidonate 5-lipoxygenase
1	0.686	0.314	Glutamate [NMDA] receptor subunit epsilon-2
1	0.686	0.314	Neuronal acetylcholine receptor subunit alpha-2
1	0.686	0.314	cAMP-dependent protein kinase inhibitor alpha
1	0.68	0.32	Gag-Pol polyprotein
1	0.678	0.322	Neutrophil collagenase
1	0.676	0.324	Beta-3 adrenergic receptor
1	0.674	0.326	Coagulation factor X
1	0.674	0.326	Calcium-activated potassium channel subunit alpha 1
1	0.674	0.326	5-hydroxytryptamine 6 receptor
1	0.67	0.33	Gamma-aminobutyric acid receptor subunit gamma-3
1	0.668	0.332	Beta-secretase 1
1	0.664	0.336	5-hydroxytryptamine 1A receptor
1	0.664	0.336	Glutamate receptor, ionotropic kainate 2
1	0.662	0.338	Synaptic vesicular amine transporter
1	0.66	0.34	D(3) dopamine receptor
1	0.656	0.344	Neuronal acetylcholine receptor subunit alpha-10
1	0.656	0.344	Glutathione-requiring prostaglandin D synthase
1	0.656	0.344	Gamma-aminobutyric acid receptor subunit epsilon
1	0.654	0.346	Cytochrome P450 2A6
1	0.652	0.348	Gag-Pol polyprotein
1	0.65	0.35	Tyrosine-protein phosphatase non-receptor type 1
1	0.65	0.35	Voltage-dependent calcium channel subunit alpha-2/delta-1
1	0.648	0.352	ATP-sensitive inward rectifier potassium channel 1
1	0.646	0.354	Chymotrypsinogen B
1	0.642	0.358	cGMP-specific 3',5'-cyclic phosphodiesterase
1	0.642	0.358	Gamma-aminobutyric-acid receptor subunit alpha-6
1	0.64	0.36	Retinoic acid receptor RXR-alpha
1	0.64	0.36	Urokinase-type plasminogen activator
1	0.64	0.36	Adenosine A2a receptor
1	0.638	0.362	Group IIE secretory phospholipase A2
1	0.638	0.362	Genome polyprotein
1	0.636	0.364	5-hydroxytryptamine 1B receptor
1	0.632	0.368	Glucocorticoid receptor
1	0.632	0.368	Orphan nuclear receptor PXR
1	0.632	0.368	Xanthine dehydrogenase/oxidase
1	0.63	0.37	Histamine H2 receptor
1	0.63	0.37	Muscarinic acetylcholine receptor M4
1	0.63	0.37	Chymotrypsin-like elastase family member 1
1	0.626	0.374	Sodium channel protein type 10 subunit alpha
1	0.626	0.374	Peroxisome proliferator-activated receptor gamma
1	0.626	0.374	Proto-oncogene serine/threonine-protein kinase Pim-1
1	0.62	0.38	Solute carrier family 12 member 1
1	0.62	0.38	Proto-oncogene tyrosine-protein kinase LCK
1	0.62	0.38	Phosphatidylinositol-4,5-bisphosphate 3-kinase catalytic subunit gamma isoform
1	0.618	0.382	Collagenase 3
1	0.616	0.384	Gamma-aminobutyric-acid receptor subunit alpha-4
1	0.616	0.384	Phenylalanine-4-hydroxylase
1	0.616	0.384	Carbonic anhydrase 7
1	0.614	0.386	Dihydrofolate reductase
1	0.614	0.386	3-oxoacyl-[acyl-carrier-protein] synthase 1
1	0.614	0.386	Stromelysin-1
1	0.614	0.386	Gamma-aminobutyric-acid receptor subunit beta-3
1	0.614	0.386	Nuclear receptor coactivator 1
1	0.612	0.388	5-hydroxytryptamine 3 receptor
1	0.612	0.388	Retinoic acid receptor alpha
1	0.612	0.388	Glutamate [NMDA] receptor subunit epsilon-1
1	0.612	0.388	Bacillolysin
1	0.612	0.388	Ig gamma-1 chain C region
1	0.61	0.39	Voltage-dependent T-type calcium channel subunit alpha-1I
1	0.61	0.39	cAMP-specific 3',5'-cyclic phosphodiesterase 4D
1	0.61	0.39	Histone acetyltransferase PCAF
1	0.61	0.39	Genome polyprotein
1	0.608	0.392	Nitric-oxide synthase, brain
1	0.608	0.392	Muscarinic acetylcholine receptor M5
1	0.608	0.392	Delta-type opioid receptor
1	0.608	0.392	5-hydroxytryptamine 1F receptor
1	0.608	0.392	5-hydroxytryptamine 1D receptor
1	0.608	0.392	Retinoic acid receptor RXR-gamma
1	0.608	0.392	Phenylethanolamine N-methyltransferase
1	0.608	0.392	Genome polyprotein
1	0.606	0.394	Neuronal acetylcholine receptor subunit alpha-4
1	0.606	0.394	Lysozyme
1	0.604	0.396	Nicotinate-nucleotide--dimethylbenzimidazole phosphoribosyltransferase
1	0.604	0.396	Gamma-aminobutyric acid receptor subunit gamma-1
1	0.602	0.398	Gag-Pol polyprotein
1	0.602	0.398	Disintegrin and metalloproteinase domain-containing protein 28
1	0.6	0.4	Retinoic acid receptor gamma-1
1	0.6	0.4	Calmodulin
1	0.6	0.4	Cell division protein kinase 5
1	0.6	0.4	Endo-1,4-beta-xylanase Y
1	0.596	0.404	Potassium voltage-gated channel subfamily H member 2
1	0.596	0.404	Membrane copper amine oxidase
1	0.594	0.406	Gamma-aminobutyric acid receptor subunit theta
1	0.592	0.408	DNA polymerase
1	0.59	0.41	Progesterone receptor
1	0.59	0.41	Aldose reductase
1	0.588	0.412	Gamma-aminobutyric-acid receptor subunit beta-1
1	0.586	0.414	ATP-binding cassette transporter sub-family C member 8
1	0.586	0.414	Tyrosinase
1	0.586	0.414	Carbonic anhydrase 4
1	0.586	0.414	Aromatic-amino-acid aminotransferase
1	0.586	0.414	Cathepsin K
1	0.584	0.416	Glycogen phosphorylase, muscle form
1	0.584	0.416	NAD(P)H dehydrogenase [quinone] 1
1	0.584	0.416	Liver carboxylesterase 1
1	0.584	0.416	TGF-beta receptor type-1
1	0.584	0.416	Genome polyprotein
1	0.582	0.418	Neprilysin
1	0.582	0.418	Proto-oncogene tyrosine-protein kinase Src
1	0.582	0.418	Copper amine oxidase
1	0.58	0.42	Tyrosyl-tRNA synthetase, cytoplasmic
1	0.58	0.42	cAMP-specific 3',5'-cyclic phosphodiesterase 4A
1	0.58	0.42	Lactase-like protein
1	0.58	0.42	Aralkylamine dehydrogenase light chain
1	0.578	0.422	Matrix metalloproteinase-9
1	0.578	0.422	5-hydroxytryptamine 4 receptor
1	0.578	0.422	DNA (cytosine-5)-methyltransferase 1
1	0.578	0.422	D-HSCDK2
1	0.578	0.422	Sodium channel protein type 2 subunit alpha
1	0.578	0.422	Dihydropteroate synthetase
1	0.578	0.422	Alpha-mannosidase 2
1	0.578	0.422	Thermolysin
1	0.576	0.424	Cytochrome P450 51A1
1	0.576	0.424	Cytochrome P450-cam
1	0.576	0.424	Cytochrome P450 2B6
1	0.574	0.426	Cathepsin B
1	0.574	0.426	Thymidine kinase
1	0.574	0.426	Penicillin-binding protein 1b
1	0.574	0.426	Penicillin-binding protein 1b
1	0.572	0.428	5-hydroxytryptamine 1E receptor
1	0.572	0.428	5-hydroxytryptamine 7 receptor
1	0.572	0.428	cAMP-specific 3',5'-cyclic phosphodiesterase 4C
1	0.57	0.43	Thyroid hormone receptor beta-1
1	0.57	0.43	Voltage-dependent T-type calcium channel subunit alpha-1G
1	0.57	0.43	Sodium/hydrogen exchanger 1
1	0.57	0.43	Cruzipain
1	0.57	0.43	Thymidylate synthase
1	0.57	0.43	CHRNA7-FAM7A fusion protein
1	0.568	0.432	Macrophage metalloelastase
1	0.568	0.432	Cholinesterase
1	0.566	0.434	Sodium/potassium-transporting ATPase alpha-1 chain
1	0.566	0.434	Transient receptor potential cation channel subfamily V member 1
1	0.564	0.436	Glycogen phosphorylase, liver form
1	0.564	0.436	Serine--pyruvate aminotransferase
1	0.564	0.436	Coagulation factor XI
1	0.564	0.436	Poly [ADP-ribose] polymerase 1
1	0.562	0.438	DNA polymerase alpha catalytic subunit
1	0.562	0.438	Disintegrin and metalloproteinase domain-containing protein 17
1	0.56	0.44	Coagulation factor VII
1	0.56	0.44	Bifunctional dihydrofolate reductase-thymidylate synthase
1	0.56	0.44	DNA polymerase
1	0.56	0.44	Beta-lactamase CTX-M-9a
1	0.56	0.44	Cathepsin H
1	0.558	0.442	Renin
1	0.558	0.442	Hyaluronate lyase
1	0.558	0.442	Catechol O-methyltransferase
1	0.558	0.442	C-jun-amino-terminal kinase-interacting protein 1
1	0.558	0.442	Cytochrome b-c1 complex subunit 7
1	0.556	0.444	Ribosyldihydronicotinamide dehydrogenase [quinone]
1	0.556	0.444	Purine nucleoside phosphorylase
1	0.556	0.444	Squalene monooxygenase
1	0.556	0.444	Epidermal growth factor receptor
1	0.556	0.444	Peroxisome proliferator-activated receptor delta
1	0.556	0.444	Endoplasmin
1	0.556	0.444	Macrophage migration inhibitory factor
1	0.556	0.444	Estrogen-related receptor gamma
1	0.556	0.444	Gamma-aminobutyric-acid receptor subunit beta-2
1	0.556	0.444	Gamma-aminobutyric acid receptor subunit gamma-2
1	0.554	0.446	Prostacyclin synthase
1	0.554	0.446	Hemoglobin subunit alpha
1	0.554	0.446	Mitogen-activated protein kinase 3
1	0.554	0.446	Adenosylmethionine-8-amino-7-oxononanoate aminotransferase
1	0.554	0.446	Cathepsin S
1	0.554	0.446	Hydroxyacid oxidase 1
1	0.554	0.446	Aralkylamine dehydrogenase heavy chain
1	0.552	0.448	Kappa-type opioid receptor
1	0.552	0.448	Casein kinase II subunit alpha
1	0.55	0.45	Angiotensin-converting enzyme
1	0.55	0.45	Angiotensin-converting enzyme 2
1	0.55	0.45	Serine/threonine-protein kinase haspin
1	0.548	0.452	Tryptophanyl-tRNA synthetase, cytoplasmic
1	0.548	0.452	Dihydroneopterin aldolase
1	0.548	0.452	Carboxypeptidase A1
1	0.546	0.454	Hemoglobin subunit beta
1	0.546	0.454	Sodium channel protein type 3 subunit alpha
1	0.544	0.456	Retinoic acid receptor RXR-beta
1	0.544	0.456	Glutamate [NMDA] receptor subunit 3A
1	0.544	0.456	Eosinophil peroxidase
1	0.542	0.458	Endothelin-1 receptor
1	0.542	0.458	Glutathione reductase, mitochondrial
1	0.54	0.46	Sodium channel protein type 11 subunit alpha
1	0.54	0.46	Thymidylate synthase
1	0.54	0.46	Basic fibroblast growth factor receptor 1
1	0.54	0.46	Tryptophan synthase beta chain
1	0.538	0.462	Potassium-transporting ATPase alpha chain 1
1	0.538	0.462	Mitogen-activated protein kinase 1
1	0.538	0.462	Carbonic anhydrase 9
1	0.538	0.462	Gamma-aminobutyric acid receptor subunit rho-3
1	0.536	0.464	Aldo-keto reductase family 1 member C1
1	0.536	0.464	Glycine receptor subunit alpha-1
1	0.536	0.464	ATP-sensitive inward rectifier potassium channel 11
1	0.536	0.464	Beta-hexosaminidase beta chain
1	0.536	0.464	Heat shock protein HSP 90-beta
1	0.536	0.464	Neuronal acetylcholine receptor subunit beta-3
1	0.534	0.466	Adenosine A1 receptor
1	0.534	0.466	Solute carrier family 12 member 2
1	0.534	0.466	Dihydroorotate dehydrogenase, mitochondrial
1	0.534	0.466	Glutamate [NMDA] receptor subunit epsilon-4
1	0.532	0.468	Ubiquinol-cytochrome-c reductase complex core protein 1, mitochondrial
1	0.532	0.468	Trypsin-3
1	0.532	0.468	Reaction center protein M chain
1	0.53	0.47	Prostaglandin E2 receptor, EP1 subtype
1	0.53	0.47	Solute carrier family 12 member 3
1	0.53	0.47	Bacterial leucyl aminopeptidase
1	0.53	0.47	Neuraminidase
1	0.53	0.47	Thymidylate synthase
1	0.53	0.47	Putative G-protein coupled receptor 44
1	0.53	0.47	Genome polyprotein
1	0.53	0.47	STE20-like serine/threonine-protein kinase
1	0.53	0.47	Biotin carboxylase
1	0.53	0.47	Colicin-E3
1	0.528	0.472	Vascular endothelial growth factor receptor 2
1	0.528	0.472	Oxysterols receptor LXR-beta
1	0.528	0.472	60S ribosomal protein L3
1	0.528	0.472	Cytochrome c1, heme protein, mitochondrial
1	0.528	0.472	Phospholipase A2
1	0.528	0.472	Dihydrofolate reductase-like protein 1
1	0.528	0.472	[Pyruvate dehydrogenase [lipoamide]] kinase isozyme 2, mitochondrial
1	0.526	0.474	Thymidine kinase
1	0.526	0.474	Dual specificity mitogen-activated protein kinase kinase 1
1	0.526	0.474	Plasmepsin-2
1	0.526	0.474	Phenylethylamine oxidase
1	0.526	0.474	Cathepsin L2
1	0.526	0.474	Keratin, type II cytoskeletal 7
1	0.526	0.474	Gamma-aminobutyric acid receptor subunit delta
1	0.524	0.476	Vasopressin V1a receptor
1	0.524	0.476	Vasopressin V1b receptor
1	0.524	0.476	Methionine aminopeptidase 2
1	0.522	0.478	Cytochrome P450 51
1	0.522	0.478	Aryl hydrocarbon receptor
1	0.522	0.478	Probable ribosome biogenesis protein RLP24
1	0.52	0.48	Gamma-aminobutyric-acid receptor subunit rho-1
1	0.52	0.48	3-hydroxy-3-methylglutaryl-coenzyme A reductase
1	0.52	0.48	cAMP-specific 3',5'-cyclic phosphodiesterase 7B
1	0.52	0.48	Mitogen-activated protein kinase 10
1	0.52	0.48	Chitinase B
1	0.52	0.48	Carbonic anhydrase 13
1	0.52	0.48	Cytochrome b
1	0.518	0.482	Substance-P receptor
1	0.518	0.482	Inhibitor of nuclear factor kappa-B kinase subunit beta
1	0.518	0.482	Squalene--hopene cyclase
1	0.518	0.482	Streptavidin
1	0.518	0.482	Fructose-1,6-bisphosphatase 1
1	0.518	0.482	Histamine N-methyltransferase
1	0.518	0.482	Envelope glycoprotein gp160
1	0.516	0.484	cGMP-inhibited 3',5'-cyclic phosphodiesterase B
1	0.516	0.484	Ig gamma-2 chain C region
1	0.514	0.486	Rho-associated protein kinase 1
1	0.514	0.486	Tyrosine-protein kinase JAK2
1	0.514	0.486	Potassium voltage-gated channel subfamily D member 3
1	0.514	0.486	Beta-2-microglobulin
1	0.514	0.486	Tryptophan synthase alpha chain
1	0.514	0.486	D-amino-acid oxidase
1	0.512	0.488	Type-1 angiotensin II receptor
1	0.512	0.488	Ribonucleoside-diphosphate reductase large subunit
1	0.512	0.488	Amiloride-sensitive sodium channel subunit gamma
1	0.512	0.488	Proteinase-activated receptor 1
1	0.512	0.488	Carbonic anhydrase 12
1	0.512	0.488	Regulatory protein blaR1
1	0.512	0.488	Cytochrome P450 51
1	0.512	0.488	Kinesin-like protein KIF11
1	0.512	0.488	Glutaminyl-peptide cyclotransferase
1	0.512	0.488	S-phase kinase-associated protein 1
1	0.51	0.49	ATP-binding cassette sub-family A member 1
1	0.51	0.49	Mast/stem cell growth factor receptor
1	0.51	0.49	Tyrosine 3-monooxygenase
1	0.51	0.49	cAMP and cAMP-inhibited cGMP 3',5'-cyclic phosphodiesterase 10A
1	0.51	0.49	3-phosphoinositide-dependent protein kinase 1
1	0.51	0.49	Fatty-acid amide hydrolase
1	0.51	0.49	Hepatocyte nuclear factor 4-gamma
1	0.51	0.49	Cytochrome b-c1 complex subunit 9
1	0.508	0.492	Thymidine kinase
1	0.508	0.492	Cell division control protein 2 homolog
1	0.508	0.492	Dihydrofolate reductase
1	0.508	0.492	Tryptophanyl-tRNA synthetase, mitochondrial
1	0.508	0.492	Focal adhesion kinase 1
1	0.508	0.492	Carbonic anhydrase 14
1	0.508	0.492	Poly [ADP-ribose] polymerase 2
1	0.508	0.492	Myosin-7
1	0.506	0.494	Peroxisome proliferator-activated receptor alpha
1	0.506	0.494	26S proteasome non-ATPase regulatory subunit 1
1	0.506	0.494	Voltage-dependent L-type calcium channel subunit alpha-1S
1	0.506	0.494	Cytochrome P450 2C8
1	0.506	0.494	Ig kappa chain C region
1	0.504	0.496	Cystine/glutamate transporter
1	0.504	0.496	Beta-1,4-galactosyltransferase 1
1	0.504	0.496	Interleukin-2
1	0.504	0.496	Aspartate aminotransferase
1	0.504	0.496	Histone deacetylase 8
1	0.504	0.496	Caspase-7
1	0.504	0.496	Nuclear receptor ROR-beta
1	0.504	0.496	Neuronal acetylcholine receptor subunit beta-4
1	0.504	0.496	Rho-associated protein kinase 2
1	0.502	0.498	Enoyl-[acyl-carrier-protein] reductase [NADH]
1	0.502	0.498	Mineralocorticoid receptor
1	0.502	0.498	High-affinity cAMP-specific 3',5'-cyclic phosphodiesterase 7A
1	0.502	0.498	Histamine H3 receptor
1	0.502	0.498	RAC-beta serine/threonine-protein kinase
1	0.502	0.498	Alanine racemase
1	0.502	0.498	D-alanyl-D-alanine carboxypeptidase
1	0.502	0.498	Thromboxane-A synthase
-1	0.5	0.5	Pyridoxal kinase
1	0.5	0.5	Secretin receptor
1	0.5	0.5	Cystathionine gamma-lyase
-1	0.5	0.5	Glutamate receptor 3
-1	0.5	0.5	Endoplasmic reticulum mannosyl-oligosaccharide 1,2-alpha-mannosidase
1	0.5	0.5	Cytochrome b-c1 complex subunit 2, mitochondrial
-1	0.498	0.502	Calcitonin receptor
-1	0.498	0.502	Adenosine deaminase
-1	0.496	0.504	Adenosine A2b receptor
-1	0.496	0.504	P protein [Includes: DNA-directed DNA polymerase
-1	0.496	0.504	Serine protease hepsin
-1	0.496	0.504	Calcium/calmodulin-dependent 3',5'-cyclic nucleotide phosphodiesterase 1B
-1	0.496	0.504	Toll-like receptor 8
-1	0.494	0.506	Sodium- and chloride-dependent GABA transporter 1
-1	0.494	0.506	Acetyl-CoA carboxylase 1
-1	0.494	0.506	Glucokinase
-1	0.494	0.506	UDP-3-O-[3-hydroxymyristoyl] N-acetylglucosamine deacetylase
-1	0.494	0.506	Phosphatidylinositol 3-kinase regulatory subunit beta
-1	0.494	0.506	Carboxypeptidase B
-1	0.492	0.508	Corticosteroid 11-beta-dehydrogenase isozyme 1
-1	0.492	0.508	Voltage-dependent P/Q-type calcium channel subunit alpha-1A
-1	0.492	0.508	Vitamin D3 receptor
-1	0.492	0.508	Neutrophil gelatinase-associated lipocalin
-1	0.492	0.508	Sodium channel protein type 9 subunit alpha
-1	0.492	0.508	Tyrosine-protein kinase SYK
-1	0.492	0.508	6-phosphogluconate dehydrogenase, decarboxylating
-1	0.492	0.508	Neocarzinostatin
-1	0.49	0.51	Alcohol dehydrogenase 1B
-1	0.49	0.51	BC269730_2
-1	0.49	0.51	Candidapepsin-2
-1	0.49	0.51	Cytochrome P450 19A1
-1	0.49	0.51	Phosphotriesterase
-1	0.49	0.51	Neuronal acetylcholine receptor subunit alpha-6
-1	0.49	0.51	Serine/threonine-protein kinase Sgk1
-1	0.49	0.51	Lactase-phlorizin hydrolase
-1	0.488	0.512	Succinate dehydrogenase [ubiquinone] flavoprotein subunit, mitochondrial
-1	0.488	0.512	Retinoic acid receptor beta
-1	0.488	0.512	Alcohol dehydrogenase 1C
-1	0.488	0.512	Acetyl-CoA carboxylase 2
-1	0.488	0.512	Glucagon-like peptide 1 receptor
-1	0.488	0.512	Tripartite motif-containing protein 13
-1	0.488	0.512	Egl nine homolog 1
-1	0.488	0.512	Voltage-dependent calcium channel subunit alpha-2/delta-2
-1	0.488	0.512	Metallo-beta-lactamase L1
-1	0.486	0.514	Caspase-1
-1	0.486	0.514	Amiloride-sensitive sodium channel subunit delta
-1	0.486	0.514	Dihydropteroate synthase
-1	0.486	0.514	Interleukin-3 receptor alpha chain
-1	0.486	0.514	Gap junction alpha-1 protein
-1	0.486	0.514	Fumarate reductase subunit D
-1	0.484	0.516	Alcohol dehydrogenase 1A
-1	0.484	0.516	4-aminobutyrate aminotransferase, mitochondrial
-1	0.484	0.516	Apoptotic protease-activating factor 1
-1	0.484	0.516	Melatonin receptor type 1B
-1	0.484	0.516	Serine hydroxymethyltransferase, cytosolic
-1	0.484	0.516	Glycine receptor subunit alpha-3
-1	0.484	0.516	High affinity immunoglobulin gamma Fc receptor I
-1	0.484	0.516	Sodium-dependent proline transporter
-1	0.484	0.516	Maltase-glucoamylase, intestinal
-1	0.484	0.516	Synaptic vesicle glycoprotein 2A
-1	0.484	0.516	Lactotransferrin
-1	0.484	0.516	6-phosphofructo-2-kinase/fructose-2,6-biphosphatase 1
-1	0.484	0.516	Steryl-sulfatase
-1	0.484	0.516	Calreticulin
-1	0.484	0.516	DNA topoisomerase 2-beta
-1	0.484	0.516	ATP-sensitive inward rectifier potassium channel 8
-1	0.484	0.516	Photosynthetic reaction center cytochrome c subunit
-1	0.484	0.516	Reaction center protein H chain
-1	0.482	0.518	Sodium-dependent multivitamin transporter
-1	0.482	0.518	Ceramide glucosyltransferase
-1	0.482	0.518	Fibroblast growth factor receptor 2
-1	0.482	0.518	Genome polyprotein
-1	0.482	0.518	Neuraminidase
-1	0.482	0.518	Lipase
-1	0.482	0.518	cDNA FLJ42801 fis, clone BRCAN2001223, highly similar to Mitogen-activated protein kinase 10 (EC 2.7.11.24)
-1	0.482	0.518	UDP-glucuronosyltransferase 3A1
-1	0.482	0.518	Genome polyprotein
-1	0.482	0.518	Chitinase
-1	0.48	0.52	DNA gyrase subunit A
-1	0.48	0.52	Voltage-dependent L-type calcium channel subunit alpha-1C
-1	0.48	0.52	Cathepsin D
-1	0.48	0.52	Myeloperoxidase
-1	0.48	0.52	Voltage-dependent N-type calcium channel subunit alpha-1B
-1	0.48	0.52	Ephrin type-B receptor 4
-1	0.48	0.52	Extended-spectrum beta-lactamase CTX-M-14
-1	0.48	0.52	Oxysterols receptor LXR-alpha
-1	0.48	0.52	Rab proteins geranylgeranyltransferase component A 1
-1	0.478	0.522	Apoptosis regulator Bcl-2
-1	0.478	0.522	Neuronal acetylcholine receptor subunit beta-2
-1	0.478	0.522	Complement C5
-1	0.478	0.522	Protein tyrosine kinase 2 beta
-1	0.478	0.522	Riboflavin kinase/FMN adenylyltransferase
-1	0.478	0.522	DNA polymerase epsilon catalytic subunit A
-1	0.478	0.522	Hepatocyte nuclear factor 4-alpha
-1	0.476	0.524	Potassium channel subfamily K member 6
-1	0.476	0.524	DNA topoisomerase 1
-1	0.476	0.524	Botulinum neurotoxin type B
-1	0.476	0.524	Pol polyprotein
-1	0.476	0.524	Beta-lactamase TEM
-1	0.476	0.524	DNA topoisomerase 1
-1	0.476	0.524	Sodium channel protein type 4 subunit alpha
-1	0.476	0.524	Glucagon-like peptide 2 receptor
-1	0.476	0.524	Penicillin binding protein 2a
-1	0.476	0.524	T-cell receptor alpha chain C region
-1	0.476	0.524	Beta-lactamase TEM
-1	0.476	0.524	Genome polyprotein
-1	0.474	0.526	Kynurenine--oxoglutarate transaminase 1
-1	0.474	0.526	DNA topoisomerase 4 subunit A
-1	0.474	0.526	Somatostatin receptor type 1
-1	0.474	0.526	Penicillin-binding protein 1B
-1	0.474	0.526	Branched-chain-amino-acid aminotransferase, mitochondrial
-1	0.474	0.526	Phosphoenolpyruvate carboxykinase, cytosolic [GTP]
-1	0.474	0.526	Cap-specific mRNA
-1	0.474	0.526	N-acetylglucosamine-1-phosphodiester alpha-N-acetylglucosaminidase
-1	0.474	0.526	Gamma-aminobutyric acid receptor subunit rho-2
-1	0.474	0.526	Pepsin A
-1	0.474	0.526	2-hydroxychromene-2-carboxylate isomerase
-1	0.474	0.526	MAP kinase-activated protein kinase 3
-1	0.472	0.528	Nuclear receptor 0B1
-1	0.472	0.528	Cytochrome P450 17A1
-1	0.472	0.528	Ornithine decarboxylase
-1	0.472	0.528	Pancreatic triacylglycerol lipase
-1	0.472	0.528	Cytochrome P450 11B1, mitochondrial
-1	0.472	0.528	Serine/threonine-protein kinase 6
-1	0.472	0.528	Biphenyl-2,3-diol 1,2-dioxygenase
-1	0.472	0.528	Aromatic-L-amino-acid decarboxylase
-1	0.472	0.528	Beta-1,4-galactosyltransferase 2
-1	0.472	0.528	Diacylglycerol kinase delta
-1	0.472	0.528	Pentaerythritol tetranitrate reductase
-1	0.472	0.528	Polyhydroxybutyrate depolymerase, putative
-1	0.472	0.528	Transporter
-1	0.472	0.528	Prestin
-1	0.472	0.528	Actin-related protein 2/3 complex subunit 2
-1	0.47	0.53	Tryptophan 5-hydroxylase 2
-1	0.47	0.53	Lutropin-choriogonadotropic hormone receptor
-1	0.47	0.53	Sigma 1-type opioid receptor
-1	0.47	0.53	Vitamin K-dependent gamma-carboxylase
-1	0.47	0.53	C-C chemokine receptor type 5
-1	0.47	0.53	Gastrin/cholecystokinin type B receptor
-1	0.47	0.53	Prostaglandin E2 receptor, EP3 subtype
-1	0.47	0.53	Naphthalene 1,2-dioxygenase subunit beta
-1	0.47	0.53	ATP synthase subunit alpha, mitochondrial
-1	0.47	0.53	Naphthalene 1,2-dioxygenase subunit beta
-1	0.468	0.532	Solute carrier family 12 member 6
-1	0.468	0.532	Carnitine O-acetyltransferase
-1	0.468	0.532	NADH-ubiquinone oxidoreductase chain 5
-1	0.468	0.532	Interleukin-2 receptor subunit beta
-1	0.468	0.532	Alanine aminotransferase 1
-1	0.468	0.532	Vitamin K epoxide reductase complex subunit 1
-1	0.468	0.532	Prostatic acid phosphatase
-1	0.468	0.532	Hemagglutinin-neuraminidase
-1	0.468	0.532	Bile acid receptor
-1	0.468	0.532	Neuraminidase
-1	0.468	0.532	Protein farnesyltransferase subunit beta
-1	0.468	0.532	Endoglucanase E1
-1	0.468	0.532	Histone deacetylase 4
-1	0.468	0.532	Gamma-aminobutyric acid receptor subunit pi
-1	0.468	0.532	60S ribosomal protein L23
-1	0.468	0.532	Nuclear factor erythroid 2-related factor 1
-1	0.466	0.534	Coagulation factor VIII
-1	0.466	0.534	Vasopressin V2 receptor
-1	0.466	0.534	Aldo-keto reductase family 1 member C3
-1	0.466	0.534	Glutathione S-transferase P
-1	0.466	0.534	Epoxide hydrolase 2
-1	0.466	0.534	Troponin C, slow skeletal and cardiac muscles
-1	0.466	0.534	Tryptase beta-2
-1	0.466	0.534	Cell division control protein 2 homolog
-1	0.466	0.534	Tryptophanyl-tRNA synthetase 2
-1	0.466	0.534	Purine nucleoside phosphorylase deoD-type
-1	0.466	0.534	Pannexin-1
-1	0.466	0.534	Tryptase beta-1
-1	0.466	0.534	Cytochrome b-c1 complex subunit Rieske, mitochondrial
-1	0.466	0.534	Cytosol aminopeptidase
-1	0.466	0.534	Gag polyprotein
-1	0.464	0.536	Thyrotropin receptor
-1	0.464	0.536	Penicillin-binding proteins 1A/1B
-1	0.464	0.536	Glutamate receptor 1
-1	0.464	0.536	Interleukin-12 subunit beta
-1	0.464	0.536	Probable phospholipid-transporting ATPase IA
-1	0.464	0.536	Signal peptidase I
-1	0.464	0.536	Ferrichrome-iron receptor
-1	0.464	0.536	Cathepsin F
-1	0.464	0.536	Exotoxin A
-1	0.464	0.536	Neuronal acetylcholine receptor subunit alpha-9
-1	0.464	0.536	Parathyroid hormone/parathyroid hormone-related peptide receptor
-1	0.464	0.536	Reaction center protein L chain
-1	0.464	0.536	Poly [ADP-ribose] polymerase 15
-1	0.462	0.538	Glutamate [NMDA] receptor subunit epsilon-3
-1	0.462	0.538	4-hydroxyphenylpyruvate dioxygenase
-1	0.462	0.538	Chromodomain-helicase-DNA-binding protein 1
-1	0.462	0.538	Sepiapterin reductase
-1	0.462	0.538	Cytochrome b
-1	0.462	0.538	Phosphatidylinositol 3-kinase regulatory subunit alpha
-1	0.462	0.538	Tryptophanyl-tRNA synthetase
-1	0.462	0.538	Vitamin B12 transporter btuB
-1	0.462	0.538	Retinoblastoma-associated protein
-1	0.462	0.538	Egl nine homolog 2
-1	0.462	0.538	Voltage-dependent L-type calcium channel subunit alpha-1F
-1	0.462	0.538	Light-harvesting protein B-800/820 alpha chain
-1	0.462	0.538	Non-receptor tyrosine-protein kinase TYK2
-1	0.462	0.538	Actin-related protein 2
-1	0.46	0.54	Melatonin receptor type 1A
-1	0.46	0.54	Interferon-alpha/beta receptor alpha chain
-1	0.46	0.54	Translocator protein
-1	0.46	0.54	Protein-glutamine gamma-glutamyltransferase E
-1	0.46	0.54	Enoyl-[acyl-carrier-protein] reductase [NADH]
-1	0.46	0.54	Pseudomonalisin
-1	0.46	0.54	L(+)-mandelate dehydrogenase
-1	0.46	0.54	60S ribosomal protein L23a
-1	0.46	0.54	Actin-related protein 2/3 complex subunit 4
-1	0.458	0.542	CAMPATH-1 antigen
-1	0.458	0.542	Histo-blood group ABO system transferase
-1	0.458	0.542	Integrin alpha-L
-1	0.458	0.542	Glyceraldehyde-3-phosphate dehydrogenase
-1	0.458	0.542	Beta-galactosidase
-1	0.458	0.542	Glutamyl aminopeptidase
-1	0.458	0.542	Ribonuclease pancreatic
-1	0.458	0.542	Halohydrin dehalogenase
-1	0.458	0.542	Potassium voltage-gated channel subfamily C member 4
-1	0.458	0.542	2,3-dichloro-1-propanol dehalogenase
-1	0.458	0.542	Genome polyprotein
-1	0.458	0.542	Ig lambda chain V region 4A
-1	0.458	0.542	Penicillin-binding protein 1A
-1	0.456	0.544	Prolyl 4-hydroxylase subunit alpha-1
-1	0.456	0.544	Microsomal triglyceride transfer protein large subunit
-1	0.456	0.544	Monocarboxylate transporter 2
-1	0.456	0.544	Vitamin K-dependent protein Z
-1	0.456	0.544	Solute carrier family 22 member 11
-1	0.456	0.544	Tumor necrosis factor receptor superfamily member 1A
-1	0.456	0.544	Azurin
-1	0.456	0.544	Complement factor D
-1	0.456	0.544	Protein crcA
-1	0.456	0.544	Growth/differentiation factor 5
-1	0.454	0.546	Proto-oncogene tyrosine-protein kinase ABL1
-1	0.454	0.546	Platelet glycoprotein Ib alpha chain
-1	0.454	0.546	Tyrosine-protein kinase BTK
-1	0.454	0.546	Peptide deformylase
-1	0.454	0.546	Purine nucleoside phosphorylase
-1	0.454	0.546	Proclavaminate amidinohydrolase
-1	0.454	0.546	Phosphatidylinositol-4,5-bisphosphate 3-kinase catalytic subunit alpha isoform
-1	0.454	0.546	TRANSCRIPTIONAL REGULATORY REPRESSOR PROTEIN
-1	0.454	0.546	Envelope glycoprotein gp160
-1	0.454	0.546	Fusion glycoprotein F0
-1	0.454	0.546	Stromelysin-2
-1	0.454	0.546	Proteasome subunit alpha type-4
-1	0.454	0.546	2-hydroxy-6-oxo-6-phenylhexa-2,4-dienoate hydrolase
-1	0.452	0.548	Cationic amino acid transporter 4
-1	0.452	0.548	Fumarate reductase flavoprotein subunit
-1	0.452	0.548	C-1-tetrahydrofolate synthase, cytoplasmic
-1	0.452	0.548	5'-AMP-activated protein kinase catalytic subunit alpha-1
-1	0.452	0.548	Protein kinase C theta type
-1	0.452	0.548	Glycylpeptide N-tetradecanoyltransferase
-1	0.452	0.548	Glyceraldehyde-3-phosphate dehydrogenase, glycosomal
-1	0.452	0.548	Sialic acid-binding Ig-like lectin 7
-1	0.452	0.548	Adenylosuccinate synthetase
-1	0.452	0.548	HLA class I histocompatibility antigen, A-2 alpha chain
-1	0.452	0.548	Solute carrier family 22 member 8
-1	0.452	0.548	ATP synthase subunit gamma, mitochondrial
-1	0.452	0.548	Carcinoembryonic antigen-related cell adhesion molecule 5
-1	0.452	0.548	Elongation factor 2
-1	0.45	0.55	Thyroid peroxidase
-1	0.45	0.55	Bile salt sulfotransferase
-1	0.45	0.55	Alkaline protease
-1	0.45	0.55	Ribonucleoside-diphosphate reductase M2 subunit
-1	0.45	0.55	DNA polymerase epsilon subunit 3
-1	0.45	0.55	NHP2-like protein 1
-1	0.45	0.55	L-phenylalanine dehydrogenase
-1	0.448	0.552	Prostaglandin E2 receptor, EP2 subtype
-1	0.448	0.552	Glucagon receptor
-1	0.448	0.552	Growth hormone-releasing hormone receptor
-1	0.448	0.552	Glyceraldehyde-3-phosphate dehydrogenase, testis-specific
-1	0.448	0.552	Histone deacetylase 9
-1	0.448	0.552	Tumor necrosis factor receptor superfamily member 1B
-1	0.448	0.552	Atrial natriuretic peptide receptor B
-1	0.448	0.552	Equilibrative nucleoside transporter 1
-1	0.448	0.552	Endoglucanase 5A
-1	0.448	0.552	Parathion hydrolase
-1	0.448	0.552	Fructose-bisphosphate aldolase A
-1	0.448	0.552	Alpha-lytic protease
-1	0.448	0.552	Maltose-binding periplasmic protein precursor
-1	0.448	0.552	B(0,+)-type amino acid transporter 1
-1	0.448	0.552	Nuclear receptor-interacting protein 1
-1	0.448	0.552	Penicillin G acylase
-1	0.448	0.552	60S ribosomal protein L15
-1	0.448	0.552	ATP synthase subunit beta, mitochondrial
-1	0.448	0.552	DNA polymerase kappa
-1	0.448	0.552	Parathion hydrolase
-1	0.448	0.552	Glutaryl-CoA dehydrogenase
-1	0.446	0.554	Histidine decarboxylase
-1	0.446	0.554	Endothelin B receptor
-1	0.446	0.554	Adenylate cyclase type 1
-1	0.446	0.554	Aspartate aminotransferase, mitochondrial
-1	0.446	0.554	Monocarboxylate transporter 4
-1	0.446	0.554	Heparin-binding growth factor 1
-1	0.446	0.554	Penicillin acylase
-1	0.446	0.554	Subtilisin Carlsberg
-1	0.446	0.554	Genome polyprotein
-1	0.446	0.554	cGMP-dependent 3',5'-cyclic phosphodiesterase
-1	0.446	0.554	High-affinity cGMP-specific 3',5'-cyclic phosphodiesterase 9A
-1	0.446	0.554	Prostaglandin reductase 2
-1	0.446	0.554	Carbonic anhydrase 3
-1	0.446	0.554	Cytochrome b6-f complex subunit 5
-1	0.446	0.554	Melanopsin
-1	0.446	0.554	Geranylgeranyl transferase type-2 subunit beta
-1	0.446	0.554	Gag-Pol polyprotein
-1	0.446	0.554	Reverse transcriptase/RNaseH
-1	0.444	0.556	Toll-like receptor 7
-1	0.444	0.556	Lipoprotein lipase
-1	0.444	0.556	3-oxo-5-alpha-steroid 4-dehydrogenase 1
-1	0.444	0.556	Tyrosine aminotransferase
-1	0.444	0.556	Potassium voltage-gated channel subfamily A member 1
-1	0.444	0.556	Calpastatin
-1	0.444	0.556	Toll-like receptor 9
-1	0.444	0.556	Acetyl-CoA acetyltransferase
-1	0.444	0.556	Beta-glucosidase A
-1	0.444	0.556	Fibroblast growth factor receptor 3
-1	0.444	0.556	Ig epsilon chain C region
-1	0.444	0.556	Hydroxyindole O-methyltransferase
-1	0.444	0.556	Sodium channel subunit beta-3
-1	0.444	0.556	(3R)-hydroxymyristoyl-acyl carrier protein dehydratase
-1	0.444	0.556	60S ribosomal protein L13a
-1	0.444	0.556	60S ribosomal protein L11
-1	0.444	0.556	Succinate dehydrogenase cytochrome b556 subunit
-1	0.444	0.556	Fumarate reductase subunit C
-1	0.444	0.556	D-alanine--D-alanine ligase
-1	0.442	0.558	DNA topoisomerase I, mitochondrial
-1	0.442	0.558	Beta-lactamase
-1	0.442	0.558	Retinal dehydrogenase 1
-1	0.442	0.558	Low-affinity cationic amino acid transporter 2
-1	0.442	0.558	B-Raf proto-oncogene serine/threonine-protein kinase
-1	0.442	0.558	Large structural protein
-1	0.442	0.558	Granulocyte colony-stimulating factor receptor
-1	0.442	0.558	Bone morphogenetic protein 2
-1	0.442	0.558	Cystic fibrosis transmembrane conductance regulator
-1	0.442	0.558	Early endosome antigen 1
-1	0.442	0.558	Alanine-glyoxylate aminotransferase homolog
-1	0.442	0.558	Prostaglandin E2 receptor EP4 subtype
-1	0.442	0.558	Outer capsid protein sigma-3
-1	0.442	0.558	6-phosphofructo-2-kinase/fructose-2,6-biphosphatase 4
-1	0.442	0.558	Pancreatic lipase-related protein 2
-1	0.442	0.558	Elongation factor Tu GTP-binding domain-containing protein 1
-1	0.442	0.558	Nuclear receptor coactivator 5
-1	0.442	0.558	Quinohemoprotein amine dehydrogenase subunit gamma
-1	0.44	0.56	Phosphoserine aminotransferase
-1	0.44	0.56	Indoleamine 2,3-dioxygenase
-1	0.44	0.56	Exoglucanase/xylanase [Includes: Exoglucanase
-1	0.44	0.56	Lanosterol synthase
-1	0.44	0.56	DDC protein
-1	0.44	0.56	Histone deacetylase 1
-1	0.44	0.56	Hemagglutinin
-1	0.44	0.56	Trans-sialidase
-1	0.44	0.56	Neuronal acetylcholine receptor subunit alpha-3
-1	0.44	0.56	Stromelysin-3
-1	0.44	0.56	60S ribosomal protein L19
-1	0.44	0.56	Hemagglutinin
-1	0.438	0.562	Amiloride-sensitive sodium channel subunit beta
-1	0.438	0.562	Solute carrier family 12 member 7
-1	0.438	0.562	Arginase-1
-1	0.438	0.562	D1 dopamine receptor-interacting protein calcyon
-1	0.438	0.562	Alkaline phosphatase, placental-like
-1	0.438	0.562	Hepatocyte growth factor receptor
-1	0.438	0.562	MAP kinase-activated protein kinase 2
-1	0.438	0.562	Quinoprotein glucose dehydrogenase-B
-1	0.438	0.562	Tyrosine-protein kinase transforming protein Abl
-1	0.438	0.562	Cathepsin L
-1	0.438	0.562	Nischarin
-1	0.438	0.562	Potassium channel subfamily K member 3
-1	0.438	0.562	2'-hydroxybiphenyl-2-sulfinate desulfinase
-1	0.438	0.562	Met proto-oncogene variant
-1	0.436	0.564	Histamine H4 receptor
-1	0.436	0.564	Antithrombin-III
-1	0.436	0.564	Retinol-binding protein I, cellular
-1	0.436	0.564	Organic cation/carnitine transporter 1
-1	0.436	0.564	Fatty acid synthase
-1	0.436	0.564	Proactivator polypeptide
-1	0.436	0.564	Death-associated protein kinase 1
-1	0.436	0.564	Pol polyprotein
-1	0.436	0.564	Cytochrome P450 1A2
-1	0.436	0.564	Cytochrome P450 165C4
-1	0.436	0.564	Matrix metalloproteinase-17
-1	0.436	0.564	Ferredoxin component of carbazole
-1	0.436	0.564	O-GlcNAcase BT_4395
-1	0.436	0.564	Protein S100-A4
-1	0.434	0.566	Dihydropterate synthase
-1	0.434	0.566	Dopamine beta-hydroxylase
-1	0.434	0.566	Kynureninase
-1	0.434	0.566	Penicillin-binding protein 1A
-1	0.434	0.566	Glutamate receptor, ionotropic kainate 4
-1	0.434	0.566	Voltage-dependent T-type calcium channel subunit alpha-1H
-1	0.434	0.566	Dihydropyrimidine dehydrogenase [NADP+]
-1	0.434	0.566	Peptidyl-prolyl cis-trans isomerase, mitochondrial
-1	0.434	0.566	Collagen alpha-2(I) chain
-1	0.434	0.566	Serine hydroxymethyltransferase 1
-1	0.434	0.566	Succinate dehydrogenase [ubiquinone] iron-sulfur subunit, mitochondrial
-1	0.434	0.566	Voltage-dependent L-type calcium channel subunit alpha-1D
-1	0.434	0.566	RNA-dependent RNA-polymerase
-1	0.434	0.566	DNA ligase, NAD-dependent
-1	0.434	0.566	Acetoin utilization protein
-1	0.434	0.566	Interleukin-6 receptor alpha chain
-1	0.434	0.566	Peroxidase/catalase
-1	0.434	0.566	Adenosine kinase
-1	0.434	0.566	Troponin C, skeletal muscle
-1	0.434	0.566	Subtilisin DY
-1	0.432	0.568	Acetyl-CoA acetyltransferase, mitochondrial
-1	0.432	0.568	Argininosuccinate lyase
-1	0.432	0.568	Integrin alpha-4
-1	0.432	0.568	von Willebrand factor
-1	0.432	0.568	Thrombomodulin
-1	0.432	0.568	Galactosylgalactosylxylosylprotein 3-beta-glucuronosyltransferase 1
-1	0.432	0.568	Adenosylhomocysteinase
-1	0.432	0.568	Regulatory protein E2
-1	0.432	0.568	H(+)/Cl(-) exchange transporter clcA
-1	0.432	0.568	Prolyl endopeptidase
-1	0.432	0.568	Furin
-1	0.432	0.568	Cytochrome P450 2C9
-1	0.432	0.568	Insulin
-1	0.432	0.568	Guanylate cyclase soluble subunit alpha-2
-1	0.432	0.568	(3R)-hydroxymyristoyl-[acyl-carrier-protein] dehydratase
-1	0.432	0.568	Myosin-14
-1	0.432	0.568	Reaction center protein H chain
-1	0.432	0.568	Reaction center protein H chain
-1	0.43	0.57	Solute carrier family 12 member 5
-1	0.43	0.57	Cannabinoid receptor 2
-1	0.43	0.57	Tryptophan 5-hydroxylase 1
-1	0.43	0.57	Methionyl-tRNA synthetase, cytoplasmic
-1	0.43	0.57	Large neutral amino acids transporter small subunit 2
-1	0.43	0.57	Penicillin-binding protein 3
-1	0.43	0.57	Adrenocorticotropic hormone receptor
-1	0.43	0.57	Major NAD(P)H-flavin oxidoreductase
-1	0.43	0.57	Insulin-like growth factor-binding protein 7
-1	0.43	0.57	Peptidyl-prolyl cis-trans isomerase G
-1	0.43	0.57	Gamma-aminobutyric acid type B receptor, subunit 2
-1	0.43	0.57	Xanthan lyase
-1	0.43	0.57	Neuropeptide Y
-1	0.43	0.57	T-cell surface glycoprotein CD4
-1	0.43	0.57	Geranylgeranyl pyrophosphate synthetase
-1	0.43	0.57	Trimethoprim-sensitive dihydrofolate reductase
-1	0.43	0.57	Receptor-type tyrosine-protein phosphatase beta
-1	0.43	0.57	Succinate dehydrogenase hydrophobic membrane anchor subunit
-1	0.43	0.57	Sarcoplasmic/endoplasmic reticulum calcium ATPase 1
-1	0.43	0.57	Colipase
-1	0.43	0.57	Acyl-CoA carboxylase
-1	0.43	0.57	Pyruvate carboxylase
-1	0.43	0.57	Retinoid-inducible serine carboxypeptidase
-1	0.43	0.57	Dihydrofolate reductase
-1	0.43	0.57	O-succinylbenzoate-CoA synthase
-1	0.428	0.572	Phenylalanyl-tRNA synthetase, mitochondrial
-1	0.428	0.572	S-adenosylmethionine decarboxylase proenzyme
-1	0.428	0.572	Opioid receptor, sigma 1
-1	0.428	0.572	Glutamate carboxypeptidase 2
-1	0.428	0.572	Tumor necrosis factor
-1	0.428	0.572	Spermine synthase
-1	0.428	0.572	Metabotropic glutamate receptor 2
-1	0.428	0.572	Transient receptor potential cation channel subfamily A member 1
-1	0.428	0.572	N-carbamoyl-D-amino acid hydrolase
-1	0.428	0.572	Nitric oxide synthase oxygenase
-1	0.428	0.572	Fimbrial protein
-1	0.428	0.572	Fumarate hydratase class II
-1	0.428	0.572	Cytochrome b6-f complex subunit 4
-1	0.428	0.572	Siroheme synthase
-1	0.428	0.572	Potassium voltage-gated channel subfamily D member 2
-1	0.428	0.572	Mitogen-activated protein kinase 8
-1	0.428	0.572	Cytochrome b-c1 complex subunit 6, mitochondrial
-1	0.428	0.572	Cytochrome b-c1 complex subunit 10
-1	0.428	0.572	Apocytochrome f
-1	0.428	0.572	Actin-related protein 2/3 complex subunit 3
-1	0.428	0.572	TetR family transcriptional repressor LfrR
-1	0.428	0.572	Serine/threonine-protein kinase SRPK2
-1	0.428	0.572	CREB-binding protein
-1	0.426	0.574	Neuraminidase
-1	0.426	0.574	FolC bifunctional protein [Includes: Folylpolyglutamate synthase
-1	0.426	0.574	Cysteine desulfurase, mitochondrial
-1	0.426	0.574	Biotin--protein ligase
-1	0.426	0.574	Cystathionine beta-synthase
-1	0.426	0.574	Fibroblast growth factor 4
-1	0.426	0.574	Prostacyclin receptor
-1	0.426	0.574	NADH-ubiquinone oxidoreductase chain 1
-1	0.426	0.574	Interleukin-1 receptor type I
-1	0.426	0.574	Transforming growth factor beta-1
-1	0.426	0.574	Tissue factor
-1	0.426	0.574	3-phosphoshikimate 1-carboxyvinyltransferase
-1	0.426	0.574	L-lactate dehydrogenase
-1	0.426	0.574	Glucose--fructose oxidoreductase
-1	0.426	0.574	Phospholipase A2, membrane associated
-1	0.426	0.574	Keratin, type II cytoskeletal 8
-1	0.426	0.574	Cell division protein kinase 4
-1	0.426	0.574	Sphingomyelin phosphodiesterase 3
-1	0.426	0.574	Carbonic anhydrase-related protein 11
-1	0.426	0.574	Penicillin-binding protein 1C
-1	0.426	0.574	Phosphatidylinositol 3-kinase catalytic subunit type 3
-1	0.426	0.574	Glycylpeptide N-tetradecanoyltransferase 2
-1	0.426	0.574	Fumarate reductase iron-sulfur subunit
-1	0.426	0.574	Cell division protein zipA
-1	0.426	0.574	Calcium/calmodulin-dependent protein kinase type IV
-1	0.426	0.574	Pol polyprotein
-1	0.426	0.574	Arylacetamide deacetylase-like 2
-1	0.426	0.574	50S ribosomal protein L34
-1	0.424	0.576	Cannabinoid receptor 1
-1	0.424	0.576	Bifunctional aminoacyl-tRNA synthetase [Includes: Glutamyl-tRNA synthetase
-1	0.424	0.576	Arachidonate 15-lipoxygenase
-1	0.424	0.576	Alcohol dehydrogenase 4
-1	0.424	0.576	Interferon-alpha/beta receptor beta chain
-1	0.424	0.576	Neurotensin receptor type 2
-1	0.424	0.576	Prostaglandin F2-alpha receptor
-1	0.424	0.576	Granulocyte-macrophage colony-stimulating factor receptor alpha chain
-1	0.424	0.576	Cytosolic phospholipase A2
-1	0.424	0.576	Urokinase plasminogen activator surface receptor
-1	0.424	0.576	fMet-Leu-Phe receptor
-1	0.424	0.576	Endoglucanase G
-1	0.424	0.576	UvrABC system protein B
-1	0.424	0.576	6-deoxyerythronolide B hydroxylase
-1	0.424	0.576	Cytokine receptor common beta chain
-1	0.424	0.576	Lethal(3)malignant brain tumor-like protein
-1	0.424	0.576	Thiamine transporter 1
-1	0.424	0.576	Inorganic pyrophosphatase
-1	0.424	0.576	Prenyltransferase
-1	0.424	0.576	Tyrosyl-tRNA synthetase
-1	0.422	0.578	DNA polymerase beta
-1	0.422	0.578	Tyrosine-protein kinase ABL2
-1	0.422	0.578	Potassium voltage-gated channel subfamily E member 1
-1	0.422	0.578	Creatine kinase M-type
-1	0.422	0.578	Trifunctional purine biosynthetic protein adenosine-3 [Includes: Phosphoribosylamine--glycine ligase
-1	0.422	0.578	Sodium/calcium exchanger 1
-1	0.422	0.578	Geranylgeranyl transferase type-1 subunit beta
-1	0.422	0.578	Protein NOV homolog
-1	0.422	0.578	Tyrosine-protein kinase HCK
-1	0.422	0.578	Purine nucleoside phosphorylase
-1	0.422	0.578	Low affinity immunoglobulin gamma Fc region receptor II-b
-1	0.422	0.578	2,4-dienoyl-CoA reductase, mitochondrial
-1	0.422	0.578	Transferase
-1	0.422	0.578	High affinity interleukin-8 receptor A
-1	0.422	0.578	3-oxo-5-beta-steroid 4-dehydrogenase
-1	0.422	0.578	Adenylate cyclase type 5
-1	0.422	0.578	T-cell receptor beta chain C region
-1	0.422	0.578	60S ribosomal protein L10-like
-1	0.422	0.578	Cytochrome c oxidase subunit 3
-1	0.422	0.578	Putative cytochrome P450 130
-1	0.422	0.578	Penicillin-binding protein 2
-1	0.422	0.578	Proto-oncogene tyrosine-protein kinase MER
-1	0.42	0.58	Aminomethyltransferase, mitochondrial
-1	0.42	0.58	Growth hormone receptor
-1	0.42	0.58	Solute carrier family 23 member 1
-1	0.42	0.58	Arginine decarboxylase
-1	0.42	0.58	Potassium voltage-gated channel subfamily H member 6
-1	0.42	0.58	Interferon-gamma receptor alpha chain
-1	0.42	0.58	Platelet glycoprotein IX
-1	0.42	0.58	Cartilage oligomeric matrix protein
-1	0.42	0.58	Glucosylceramidase
-1	0.42	0.58	Trace amine-associated receptor 1
-1	0.42	0.58	Proto-oncogene protein c-fos
-1	0.42	0.58	Ceruloplasmin
-1	0.42	0.58	HTH-type transcriptional regulator qacR
-1	0.42	0.58	Cell division protein zipA homolog
-1	0.42	0.58	Pol polyprotein
-1	0.42	0.58	UDP-glucose 6-dehydrogenase
-1	0.42	0.58	Cytokine receptor common gamma chain
-1	0.42	0.58	Bone-marrow proteoglycan
-1	0.42	0.58	Collagen alpha-1(III) chain
-1	0.42	0.58	Voltage-dependent L-type calcium channel subunit beta-3
-1	0.42	0.58	Protein farnesyltransferase/geranylgeranyltransferase type I alpha subunit
-1	0.42	0.58	N-acylamino acid racemase
-1	0.42	0.58	Genome polyprotein
-1	0.42	0.58	Dihydropteroate synthase
-1	0.42	0.58	T-cell surface glycoprotein CD3 zeta chain
-1	0.42	0.58	Apoptosis regulator Bcl-X
-1	0.42	0.58	Cholesterol side-chain cleavage enzyme, mitochondrial
-1	0.42	0.58	Penicillin-binding protein 2
-1	0.42	0.58	Serine/threonine-protein phosphatase PP1-alpha catalytic subunit
-1	0.42	0.58	HTH-type transcriptional regulator qacR
-1	0.42	0.58	Light-harvesting protein B-800/850 alpha chain
-1	0.42	0.58	Guanine nucleotide-binding protein G(I)/G(S)/G(T) subunit beta-1
-1	0.42	0.58	FMN-dependent NADH-azoreductase 1
-1	0.42	0.58	Glycylpeptide N-tetradecanoyltransferase 1
-1	0.42	0.58	Aldo-keto reductase family 1 member B10
-1	0.42	0.58	Prolyl endopeptidase
-1	0.418	0.582	Probable arabinosyltransferase B
-1	0.418	0.582	Cytosolic purine 5'-nucleotidase
-1	0.418	0.582	System N amino acid transporter 1
-1	0.418	0.582	Prostaglandin D2 receptor
-1	0.418	0.582	Probable arabinosyltransferase C
-1	0.418	0.582	Methionine synthase
-1	0.418	0.582	Thromboxane A2 receptor
-1	0.418	0.582	Protein S100-A13
-1	0.418	0.582	Tissue factor pathway inhibitor
-1	0.418	0.582	Ubiquitin-protein ligase E3 Mdm2
-1	0.418	0.582	Canalicular multispecific organic anion transporter 1
-1	0.418	0.582	Pteridine reductase 1
-1	0.418	0.582	Heparan sulfate glucosamine 3-O-sulfotransferase 3A1
-1	0.418	0.582	1-deoxy-D-xylulose 5-phosphate reductoisomerase
-1	0.418	0.582	Autolysin
-1	0.418	0.582	Neuroendocrine convertase 1
-1	0.418	0.582	Cell division protein kinase 8
-1	0.418	0.582	Mitogen-activated protein kinase 12
-1	0.418	0.582	Beta-lactamase CTX-M-27
-1	0.418	0.582	Uracil-DNA glycosylase inhibitor
-1	0.418	0.582	Cellular tumor antigen p53
-1	0.418	0.582	Proteasome subunit beta type-7
-1	0.418	0.582	1,2-dihydroxynaphthalene dioxygenase
-1	0.418	0.582	Histidine ammonia-lyase
-1	0.418	0.582	Genome polyprotein
-1	0.418	0.582	Serine/threonine-protein phosphatase 2B catalytic subunit alpha isoform
-1	0.416	0.584	FL cytokine receptor
-1	0.416	0.584	Interleukin-11 receptor alpha chain
-1	0.416	0.584	Propionyl-CoA carboxylase beta chain, mitochondrial
-1	0.416	0.584	Neuropeptide S receptor
-1	0.416	0.584	Protein S100-B
-1	0.416	0.584	Chondroitinase B
-1	0.416	0.584	Inositol-trisphosphate 3-kinase A
-1	0.416	0.584	Mannan endo-1,4-beta-mannosidase
-1	0.416	0.584	Low affinity immunoglobulin gamma Fc region receptor II-c
-1	0.416	0.584	Brain glycogen phosphorylase variant
-1	0.416	0.584	Metabotropic glutamate receptor 3
-1	0.416	0.584	Neuropeptide Y receptor type 2
-1	0.416	0.584	Putative cytochrome P450
-1	0.416	0.584	Pumilio homolog 1
-1	0.416	0.584	Phosphoribosylformylglycinamidine synthase
-1	0.416	0.584	Chromosomal replication initiator protein dnaA
-1	0.416	0.584	Bacteriorhodopsin
-1	0.416	0.584	Wee1-like protein kinase
-1	0.416	0.584	Cation-independent mannose-6-phosphate receptor
-1	0.416	0.584	Penicillin-binding protein 1A
-1	0.416	0.584	Matrix metalloproteinase-25
-1	0.416	0.584	High affinity cAMP-specific and IBMX-insensitive 3',5'-cyclic phosphodiesterase 8A
-1	0.416	0.584	Serine/threonine-protein phosphatase 2A 56 kDa regulatory subunit gamma isoform
-1	0.416	0.584	Periplasmic oligopeptide-binding protein
-1	0.416	0.584	60S ribosomal protein L37
-1	0.416	0.584	Thyroid hormone receptor, alpha isoform 1 variant
-1	0.416	0.584	DNA polymerase I
-1	0.416	0.584	Catechol 2,3-dioxygenase
-1	0.416	0.584	Kallikrein-7
-1	0.416	0.584	Alkaline phosphatase, placental type
-1	0.414	0.586	Vascular endothelial growth factor receptor 1
-1	0.414	0.586	Phenylalanyl-tRNA synthetase alpha chain
-1	0.414	0.586	High-affinity cationic amino acid transporter 1
-1	0.414	0.586	Sodium/potassium-transporting ATPase gamma chain
-1	0.414	0.586	Cytochrome c oxidase subunit 1
-1	0.414	0.586	Follicle-stimulating hormone receptor
-1	0.414	0.586	S-adenosylmethionine synthetase isoform type-1
-1	0.414	0.586	Erythropoietin receptor
-1	0.414	0.586	NADH-ubiquinone oxidoreductase chain 2
-1	0.414	0.586	T-cell surface antigen CD2
-1	0.414	0.586	T-lymphocyte activation antigen CD86
-1	0.414	0.586	Low-density lipoprotein receptor-related protein 2
-1	0.414	0.586	Lymphotoxin-alpha
-1	0.414	0.586	Caspase-3
-1	0.414	0.586	Genome polyprotein
-1	0.414	0.586	Cytochrome P450 121
-1	0.414	0.586	Enoyl-[acyl-carrier-protein] reductase [NADH]
-1	0.414	0.586	Methylenetetrahydrofolate reductase intermediate form
-1	0.414	0.586	Protein-glutamine gamma-glutamyltransferase 5
-1	0.414	0.586	All-trans-retinol 13,14-reductase
-1	0.414	0.586	Mll3241 protein
-1	0.414	0.586	Major capsid protein
-1	0.414	0.586	Putative aminooxidase
-1	0.414	0.586	Dual 3',5'-cyclic-AMP and -GMP phosphodiesterase 11A
-1	0.414	0.586	Protein S100-A7
-1	0.414	0.586	Dual specificity protein kinase TTK
-1	0.414	0.586	Genome polyprotein
-1	0.412	0.588	RAC-alpha serine/threonine-protein kinase
-1	0.412	0.588	Ryanodine receptor 1
-1	0.412	0.588	Activated CDC42 kinase 1
-1	0.412	0.588	Insulin-like growth factor 1 receptor
-1	0.412	0.588	Excitatory amino acid transporter 2
-1	0.412	0.588	Pulmonary surfactant-associated protein D
-1	0.412	0.588	Microtubule-associated protein 1A
-1	0.412	0.588	Protein S100-A12
-1	0.412	0.588	Uridine phosphorylase
-1	0.412	0.588	Ammonia channel
-1	0.412	0.588	Genome polyprotein
-1	0.412	0.588	Low-density lipoprotein receptor-related protein 1
-1	0.412	0.588	Succinate dehydrogenase cytochrome b560 subunit, mitochondrial
-1	0.412	0.588	Protein-arginine deiminase type-6
-1	0.412	0.588	Peptide deformylase
-1	0.412	0.588	Pancreatic alpha-amylase
-1	0.412	0.588	Beta-agarase A
-1	0.412	0.588	Pyruvate-ferredoxin oxidoreductase
-1	0.412	0.588	Isopentenyl-diphosphate delta-isomerase
-1	0.412	0.588	Antigen peptide transporter 1
-1	0.412	0.588	Carbonic anhydrase 5B, mitochondrial
-1	0.412	0.588	Carbonic anhydrase-related protein
-1	0.412	0.588	Guanine nucleotide-binding protein G(s) subunit alpha isoforms short
-1	0.412	0.588	Cyclin-dependent kinase 5 activator 1
-1	0.412	0.588	Electron transfer flavoprotein-ubiquinone oxidoreductase, mitochondrial
-1	0.412	0.588	Glycodelin
-1	0.412	0.588	Serine/threonine-protein kinase MST4
-1	0.412	0.588	Valacyclovir hydrolase
-1	0.41	0.59	High affinity immunoglobulin epsilon receptor gamma-subunit
-1	0.41	0.59	D-3-phosphoglycerate dehydrogenase
-1	0.41	0.59	Transcobalamin-1
-1	0.41	0.59	Glycine amidinotransferase, mitochondrial
-1	0.41	0.59	Interferon-gamma receptor beta chain
-1	0.41	0.59	Atrial natriuretic peptide receptor A
-1	0.41	0.59	Potassium voltage-gated channel subfamily H member 7
-1	0.41	0.59	Osteocalcin
-1	0.41	0.59	Thiamine transporter 2
-1	0.41	0.59	Intercellular adhesion molecule 1
-1	0.41	0.59	Epithelial discoidin domain-containing receptor 1
-1	0.41	0.59	Cholera enterotoxin subunit B
-1	0.41	0.59	Acidic cytochrome c3
-1	0.41	0.59	Putative family 31 glucosidase yicI
-1	0.41	0.59	Kynurenine--oxoglutarate transaminase 3
-1	0.41	0.59	Choline transporter-like protein 4
-1	0.41	0.59	Succinate dehydrogenase [ubiquinone] cytochrome b small subunit, mitochondrial
-1	0.41	0.59	N-acetylglutamate synthase, mitochondrial
-1	0.41	0.59	Aminopeptidase
-1	0.41	0.59	Copper transport protein ATOX1
-1	0.41	0.59	Casein kinase I isoform gamma-2
-1	0.41	0.59	Potassium channel subfamily K member 9
-1	0.41	0.59	Serine/threonine-protein phosphatase 2A 65 kDa regulatory subunit A alpha isoform
-1	0.41	0.59	Death-associated protein kinase 3
-1	0.41	0.59	Putative uncharacterized protein
-1	0.41	0.59	Replicase polyprotein 1a
-1	0.41	0.59	2-HYDROXY-6-OXO-6-PHENYLHEXA-2,4-DIENOATE HYDROLASE BPHD
-1	0.41	0.59	Reaction center protein L chain
-1	0.41	0.59	Orf1a polyprotein
-1	0.408	0.592	Beta platelet-derived growth factor receptor
-1	0.408	0.592	P protein [Includes: DNA-directed DNA polymerase
-1	0.408	0.592	NADH dehydrogenase [ubiquinone] 1 beta subcomplex subunit 1
-1	0.408	0.592	Glutamate [NMDA] receptor subunit zeta-1
-1	0.408	0.592	Ectonucleotide pyrophosphatase/phosphodiesterase family member 1
-1	0.408	0.592	Myeloid cell surface antigen CD33
-1	0.408	0.592	Chymase
-1	0.408	0.592	Stromal cell-derived factor 1
-1	0.408	0.592	N-acetylornithine carbamoyltransferase
-1	0.408	0.592	IspD/ispF bifunctional enzyme [Includes: 2-C-methyl-D-erythritol 4- phosphate cytidylyltransferase
-1	0.408	0.592	Phospholipase A1 precursor
-1	0.408	0.592	Actin, alpha skeletal muscle
-1	0.408	0.592	Proline synthetase co-transcribed bacterial homolog protein
-1	0.408	0.592	Putative L-Dopa decarboxylase
-1	0.408	0.592	Peptidyl-glycine alpha-amidating monooxygenase
-1	0.408	0.592	Voltage-dependent L-type calcium channel subunit beta-4
-1	0.408	0.592	Probable pyruvate-flavodoxin oxidoreductase
-1	0.408	0.592	Cytochrome b6
-1	0.408	0.592	RdmC
-1	0.408	0.592	Gag polyprotein
-1	0.408	0.592	Levansucrase
-1	0.408	0.592	Endoxylanase
-1	0.408	0.592	Beta-2-glycoprotein 1
-1	0.408	0.592	Arylsulfatase A
-1	0.408	0.592	Matrix metalloproteinase-20
-1	0.408	0.592	O-methyltransferase
-1	0.408	0.592	Prostaglandin reductase 1
-1	0.408	0.592	60S ribosomal protein L26-like 1
-1	0.408	0.592	Serine/threonine-protein kinase/endoribonuclease IRE1
-1	0.408	0.592	Cytochrome c oxidase subunit 8A, mitochondrial
-1	0.408	0.592	Type I polyketide synthase PikAIV
-1	0.408	0.592	TraN protein
-1	0.408	0.592	Genome polyprotein
-1	0.406	0.594	Cationic amino acid transporter 3
-1	0.406	0.594	30S ribosomal protein S12
-1	0.406	0.594	Glutamate [NMDA] receptor subunit 3B
-1	0.406	0.594	Methylated-DNA--protein-cysteine methyltransferase
-1	0.406	0.594	Photoactive yellow protein
-1	0.406	0.594	Tyrosine-protein kinase transforming protein Src
-1	0.406	0.594	Tetanus toxin
-1	0.406	0.594	Biotin synthase
-1	0.406	0.594	Dihydrofolate reductase
-1	0.406	0.594	Enterotoxin type B
-1	0.406	0.594	Plasma serine protease inhibitor
-1	0.406	0.594	Retinol dehydrogenase 11
-1	0.406	0.594	Aminotransferase
-1	0.406	0.594	Oxygen-insensitive NAD(P)H nitroreductase
-1	0.406	0.594	Endo-1,4-beta-xylanase
-1	0.406	0.594	Steroidogenic factor 1
-1	0.406	0.594	High affinity cAMP-specific and IBMX-insensitive 3',5'-cyclic phosphodiesterase 8B
-1	0.406	0.594	Casein kinase I isoform gamma-3
-1	0.406	0.594	Putative ornithine carbamoyltransferase
-1	0.406	0.594	50S ribosomal protein L30
-1	0.404	0.596	Tubulin beta-1 chain
-1	0.404	0.596	Sterol O-acyltransferase 1
-1	0.404	0.596	Amiloride-sensitive sodium channel subunit alpha
-1	0.404	0.596	AMP deaminase 1
-1	0.404	0.596	ALK tyrosine kinase receptor
-1	0.404	0.596	T-lymphocyte activation antigen CD80
-1	0.404	0.596	Insulin receptor substrate 1
-1	0.404	0.596	G1/S-specific cyclin-D1
-1	0.404	0.596	85 kDa calcium-independent phospholipase A2
-1	0.404	0.596	Catalase
-1	0.404	0.596	Oxygen-insensitive NAD(P)H nitroreductase
-1	0.404	0.596	Lipase
-1	0.404	0.596	Beta-glucanase
-1	0.404	0.596	Acriflavine resistance protein B
-1	0.404	0.596	Nidogen-1
-1	0.404	0.596	Glycine N-acyltransferase
-1	0.404	0.596	Peroxisomal trans-2-enoyl-CoA reductase
-1	0.404	0.596	Deoxycytidine kinase
-1	0.404	0.596	Ferredoxin-dependent glutamate synthase 2
-1	0.404	0.596	Cytochrome c3
-1	0.404	0.596	Calcium-activated potassium channel subunit beta 2
-1	0.404	0.596	Adenylate cyclase type 2
-1	0.404	0.596	Succinate dehydrogenase iron-sulfur subunit
-1	0.404	0.596	HTH-type transcriptional regulator ttgR
-1	0.404	0.596	50S ribosomal protein L36
-1	0.404	0.596	Small conductance calcium-activated potassium channel protein 2
-1	0.402	0.598	Interleukin-3
-1	0.402	0.598	Glycine N-methyltransferase
-1	0.402	0.598	Proton-coupled amino acid transporter 1
-1	0.402	0.598	Anti-Muellerian hormone type-2 receptor
-1	0.402	0.598	Glycine receptor subunit alpha-2
-1	0.402	0.598	Natriuretic peptides B
-1	0.402	0.598	Calnexin
-1	0.402	0.598	Fibroblast growth factor receptor 4
-1	0.402	0.598	Scavenger mRNA-decapping enzyme DcpS
-1	0.402	0.598	Carboxymethylenebutenolidase
-1	0.402	0.598	Ganglioside GM2 activator
-1	0.402	0.598	Lipase 3
-1	0.402	0.598	UDP-4-amino-4-deoxy-L-arabinose--oxoglutarate aminotransferase
-1	0.402	0.598	D-hydantoinase
-1	0.402	0.598	Soluble calcium-activated nucleotidase 1
-1	0.402	0.598	Histidinol dehydrogenase
-1	0.402	0.598	Bifunctional polymyxin resistance protein arnA
-1	0.402	0.598	Dihydropteroate synthase 1
-1	0.402	0.598	Dihydrolipoyl dehydrogenase
-1	0.402	0.598	Endonuclease III
-1	0.402	0.598	Purine trans deoxyribosylase
-1	0.402	0.598	O-succinylbenzoate synthase
-1	0.402	0.598	Hemophore HasA
-1	0.402	0.598	Sialidase-2
-1	0.402	0.598	Voltage-dependent calcium channel subunit alpha-2/delta-3
-1	0.402	0.598	Putative cytochrome P450
-1	0.402	0.598	Cytochrome b6-f complex subunit 7
-1	0.402	0.598	Proteasome subunit beta type-4
-1	0.402	0.598	Dual specificity protein kinase CLK3
-1	0.402	0.598	Fumarate reductase flavoprotein subunit
-1	0.402	0.598	Myosin regulatory light chain 12A
-1	0.4	0.6	Creatine kinase B-type
-1	0.4	0.6	N-acylglucosamine 2-epimerase
-1	0.4	0.6	NADH-ubiquinone oxidoreductase chain 4L
-1	0.4	0.6	Carnitine O-palmitoyltransferase I, liver isoform
-1	0.4	0.6	Choline-phosphate cytidylyltransferase B
-1	0.4	0.6	Pyruvate carboxylase, mitochondrial
-1	0.4	0.6	Farnesyl pyrophosphate synthetase
-1	0.4	0.6	3-oxoacyl-[acyl-carrier-protein] synthase 2
-1	0.4	0.6	Mannose-6-phosphate receptor-binding protein 1
-1	0.4	0.6	Insulin-like growth factor-binding protein 3
-1	0.4	0.6	Histidinol-phosphate aminotransferase
-1	0.4	0.6	Neocarzinostatin
-1	0.4	0.6	Syndecan-2
-1	0.4	0.6	Collagen alpha-1(II) chain
-1	0.4	0.6	Glycogen phosphorylase, brain form
-1	0.4	0.6	Methylmalonic aciduria and homocystinuria type C protein
-1	0.4	0.6	Choline transporter-like protein 3
-1	0.4	0.6	Prolyl 3-hydroxylase 3
-1	0.4	0.6	Chloride channel protein ClC-Ka
-1	0.4	0.6	3,4-dihydroxyphenylacetate 2,3-dioxygenase
-1	0.4	0.6	Iota toxin component Ia
-1	0.4	0.6	Zinc finger Y-chromosomal protein
-1	0.4	0.6	Ig lambda chain V-II region MGC
-1	0.4	0.6	Cryptochrome DASH
-1	0.4	0.6	Esterase EstB
-1	0.4	0.6	Glutathione S-transferase (BphK)
-1	0.4	0.6	NADPH:ferredoxin reductase
-1	0.398	0.602	Collagen alpha-1(I) chain
-1	0.398	0.602	Plasminogen activator inhibitor 1
-1	0.398	0.602	Integrin alpha-IIb
-1	0.398	0.602	Solute carrier family 13 member 3
-1	0.398	0.602	Glycine dehydrogenase [decarboxylating], mitochondrial
-1	0.398	0.602	GPI-linked NAD(P)(+)--arginine ADP-ribosyltransferase 1
-1	0.398	0.602	Pro-epidermal growth factor
-1	0.398	0.602	Solute carrier family 22 member 6
-1	0.398	0.602	Vitronectin
-1	0.398	0.602	Ferrichrome-binding periplasmic protein
-1	0.398	0.602	M-phase inducer phosphatase 2
-1	0.398	0.602	Cell division protein kinase 7
-1	0.398	0.602	Branched-chain-amino-acid aminotransferase
-1	0.398	0.602	Dihydropteroate synthase 2
-1	0.398	0.602	Neuropilin-1
-1	0.398	0.602	Molybdenum cofactor sulfurase
-1	0.398	0.602	Thymidine phosphorylase
-1	0.398	0.602	Vesicular inhibitory amino acid transporter
-1	0.398	0.602	Multidrug resistance protein, putative
-1	0.398	0.602	Angiopoietin-1 receptor
-1	0.398	0.602	Calcium/calmodulin-dependent 3',5'-cyclic nucleotide phosphodiesterase 1A
-1	0.398	0.602	Matrix metalloproteinase-28
-1	0.398	0.602	BAG family molecular chaperone regulator 1
-1	0.398	0.602	Formate transporter 1, putative
-1	0.398	0.602	Gelsolin
-1	0.398	0.602	Probable N-acetylneuraminic acid outer membrane channel protein nanC
-1	0.398	0.602	4-hydroxyphenylpyruvate dioxygenase
-1	0.398	0.602	Extradiol ring-cleavage dioxygenase
-1	0.398	0.602	Afadin
-1	0.398	0.602	Thiosulfate reductase
-1	0.396	0.604	Thiamin pyrophosphokinase 1
-1	0.396	0.604	Amiloride-sensitive cation channel 2, neuronal
-1	0.396	0.604	Calcium signal-modulating cyclophilin ligand
-1	0.396	0.604	FK506-binding protein 1A
-1	0.396	0.604	Retinoic acid-induced protein 3
-1	0.396	0.604	Inosine-5'-monophosphate dehydrogenase 2
-1	0.396	0.604	Niemann-Pick C1-like protein 1
-1	0.396	0.604	Proto-oncogene tyrosine-protein kinase Fyn
-1	0.396	0.604	Vitamin K-dependent protein S
-1	0.396	0.604	Plasminogen activator inhibitor 2
-1	0.396	0.604	Kallikrein-1
-1	0.396	0.604	ATP-binding cassette sub-family G member 1
-1	0.396	0.604	Annexin A2
-1	0.396	0.604	Aspartate-semialdehyde dehydrogenase
-1	0.396	0.604	Beta-amylase
-1	0.396	0.604	Uracil-DNA glycosylase
-1	0.396	0.604	Mercaptopyruvate sulfurtransferase
-1	0.396	0.604	Nuclear factor NF-kappa-B p100 subunit
-1	0.396	0.604	Phosphatidylinositol-4,5-bisphosphate 3-kinase catalytic subunit delta isoform
-1	0.396	0.604	Voltage-dependent anion-selective channel protein 2
-1	0.396	0.604	Hypothetical protein
-1	0.396	0.604	Carbonyl reductase [NADPH] 1
-1	0.396	0.604	Endoglucanase E-4
-1	0.396	0.604	Neuronal acetylcholine receptor subunit alpha-5
-1	0.396	0.604	Terminal oxygenase component of carbazole
-1	0.396	0.604	Proteasome subunit alpha type-3
-1	0.396	0.604	Pol polyprotein
-1	0.396	0.604	Cytochrome c oxidase subunit 7C, mitochondrial
-1	0.396	0.604	Lantibiotic nisin-Z
-1	0.396	0.604	Profilin-1
-1	0.396	0.604	Epididymal-specific lipocalin-9
-1	0.394	0.606	Gonadotropin-releasing hormone receptor
-1	0.394	0.606	Monocarboxylate transporter 6
-1	0.394	0.606	Choline O-acetyltransferase
-1	0.394	0.606	Retinoic acid receptor responder protein 1
-1	0.394	0.606	Inosine-5'-monophosphate dehydrogenase 1
-1	0.394	0.606	Low affinity immunoglobulin gamma Fc region receptor III-B
-1	0.394	0.606	AMBP protein
-1	0.394	0.606	Long-chain-fatty-acid--CoA ligase 3
-1	0.394	0.606	Apolipoprotein E
-1	0.394	0.606	Subtilisin Savinase
-1	0.394	0.606	Isoleucyl-tRNA synthetase
-1	0.394	0.606	Galactoside O-acetyltransferase
-1	0.394	0.606	Glucosamine--fructose-6-phosphate aminotransferase [isomerizing]
-1	0.394	0.606	Heat-labile enterotoxin B chain
-1	0.394	0.606	S-ribosylhomocysteine lyase
-1	0.394	0.606	Complement C1q subcomponent subunit C
-1	0.394	0.606	Asialoglycoprotein receptor 2
-1	0.394	0.606	Cysteine sulfinic acid decarboxylase-related protein 1
-1	0.394	0.606	Uridine phosphorylase 1
-1	0.394	0.606	Protein S100-A11
-1	0.394	0.606	Glycoprotein hormones alpha chain
-1	0.394	0.606	Pol polyprotein
-1	0.394	0.606	Regulatory protein rop
-1	0.394	0.606	Serine/threonine-protein kinase 12
-1	0.394	0.606	BCR/ABL fusion protein isoform X9
-1	0.394	0.606	Carbonic anhydrase 5A, mitochondrial
-1	0.394	0.606	Steroid hormone receptor ERR1
-1	0.394	0.606	Prostasin
-1	0.394	0.606	Genome polyprotein
-1	0.394	0.606	Cytochrome c oxidase polypeptide 2A
-1	0.394	0.606	Rubredoxin
-1	0.394	0.606	Probable L-lysine-epsilon aminotransferase
-1	0.394	0.606	Glutamate racemase
-1	0.394	0.606	Alpha-amylase G-6
-1	0.392	0.608	Envelope glycoprotein
-1	0.392	0.608	ATP-binding cassette transporter sub-family C member 9
-1	0.392	0.608	Sphingosine-1-phosphate lyase 1
-1	0.392	0.608	Lactoylglutathione lyase
-1	0.392	0.608	Glucose-6-phosphate isomerase
-1	0.392	0.608	Dethiobiotin synthetase
-1	0.392	0.608	Mandelate racemase
-1	0.392	0.608	Glutamate-1-semialdehyde 2,1-aminomutase
-1	0.392	0.608	Genome polyprotein
-1	0.392	0.608	Thioredoxin reductase 1, cytoplasmic
-1	0.392	0.608	ERGIC-53 protein
-1	0.392	0.608	Ornithine aminotransferase variant
-1	0.392	0.608	Hepatic peroxysomal alanine:glyoxylate aminotransferase
-1	0.392	0.608	Aspartyl aminopeptidase
-1	0.392	0.608	Glutamate receptor delta-1 subunit
-1	0.392	0.608	Peptidoglycan synthetase ftsI
-1	0.392	0.608	Vascular endothelial growth factor
-1	0.392	0.608	Wiskott-Aldrich syndrome protein
-1	0.392	0.608	Histone-lysine N-methyltransferase, H3 lysine-4 specific SET7
-1	0.392	0.608	Fucose-binding lectin PA-IIL
-1	0.392	0.608	Histone-lysine N-methyltransferase, H3 lysine-79 specific
-1	0.392	0.608	Ammonium transporter family
-1	0.392	0.608	Group IID secretory phospholipase A2
-1	0.392	0.608	Calpain small subunit 1
-1	0.392	0.608	Beta-mannosidase
-1	0.392	0.608	Chalcone/stilbene synthase family protein
-1	0.392	0.608	Restriction endonuclease R.BpuJI
-1	0.392	0.608	Hypothetical membrane spanning protein
-1	0.392	0.608	Calcium/calmodulin-dependent protein kinase type II gamma chain
-1	0.39	0.61	RAF proto-oncogene serine/threonine-protein kinase
-1	0.39	0.61	Delta-aminolevulinic acid dehydratase
-1	0.39	0.61	Ornithine carbamoyltransferase, mitochondrial
-1	0.39	0.61	Neutral amino acid transporter A
-1	0.39	0.61	Aspartyl/asparaginyl beta-hydroxylase
-1	0.39	0.61	Fusion glycoprotein F0
-1	0.39	0.61	Acetyl-coenzyme A synthetase 2-like, mitochondrial
-1	0.39	0.61	Tyrosine-protein phosphatase yopH
-1	0.39	0.61	Phosphocarrier protein HPr
-1	0.39	0.61	Membrane-bound lytic murein transglycosylase B
-1	0.39	0.61	N-succinylarginine dihydrolase
-1	0.39	0.61	Sensor kinase citA
-1	0.39	0.61	Hemagglutinin-neuraminidase
-1	0.39	0.61	Endo-N-acetylneuraminidase
-1	0.39	0.61	Inositol polyphosphate 1-phosphatase
-1	0.39	0.61	Beta-1,4-galactosyltransferase 3
-1	0.39	0.61	Protein-arginine deiminase type-2
-1	0.39	0.61	Histone deacetylase 6
-1	0.39	0.61	Catalase/peroxidase
-1	0.39	0.61	Integrin alpha-V
-1	0.39	0.61	Cytochrome b-c1 complex subunit 8
-1	0.39	0.61	METHOXY MYCOLIC ACID SYNTHASE 4 MMAA4 (METHYL MYCOLIC ACID SYNTHASE 4) (MMA4) (HYDROXY MYCOLIC ACID SYNTHASE)
-1	0.39	0.61	Cytochrome c oxidase subunit 2
-1	0.39	0.61	Calcium/calmodulin-dependent protein kinase type 1G
-1	0.388	0.612	Carcinoembryonic antigen-related cell adhesion molecule 1
-1	0.388	0.612	Estradiol 17-beta-dehydrogenase 1
-1	0.388	0.612	RNA-directed RNA polymerase catalytic subunit
-1	0.388	0.612	Tubulin alpha chain
-1	0.388	0.612	Serine palmitoyltransferase 2
-1	0.388	0.612	Retinol dehydrogenase 12
-1	0.388	0.612	Biliverdin reductase A
-1	0.388	0.612	Glutathione S-transferase kappa 1
-1	0.388	0.612	Alpha platelet-derived growth factor receptor
-1	0.388	0.612	Choline transporter-like protein 1
-1	0.388	0.612	Protein-arginine deiminase type-4
-1	0.388	0.612	Genome polyprotein
-1	0.388	0.612	P-hydroxybenzoate hydroxylase
-1	0.388	0.612	14 kDa fatty acid-binding protein
-1	0.388	0.612	Kallikrein-6
-1	0.388	0.612	Steroid Delta-isomerase
-1	0.388	0.612	Tryptophan synthase alpha chain
-1	0.388	0.612	Beta-lactamase OXA-1
-1	0.388	0.612	Complement C1q subcomponent subunit A
-1	0.388	0.612	Alanine aminotransferase 2
-1	0.388	0.612	Elongation of very long chain fatty acids protein 4
-1	0.388	0.612	Phosphatidylserine synthase 2
-1	0.388	0.612	PROBABLE DIHYDROLIPOAMIDE DEHYDROGENASE LPDA
-1	0.388	0.612	Hypothetical protein
-1	0.388	0.612	Cytochrome P450 2C18
-1	0.388	0.612	Serine/threonine-protein kinase PLK1
-1	0.388	0.612	1-deoxypentalenic acid 11-beta hydroxylase
-1	0.388	0.612	Cytochrome c oxidase subunit 1
-1	0.388	0.612	Aerobic glycerol-3-phosphate dehydrogenase
-1	0.388	0.612	Outer membrane usher protein papC
-1	0.388	0.612	NS3 protease
-1	0.388	0.612	TraO protein
-1	0.388	0.612	TraF protein
-1	0.388	0.612	Actin-related protein 2/3 complex subunit 1B
-1	0.388	0.612	Actin-related protein 3
-1	0.388	0.612	Bifunctional protein glmU
-1	0.388	0.612	Methylamine dehydrogenase heavy chain
-1	0.388	0.612	Quinohemoprotein amine dehydrogenase 60 kDa subunit
-1	0.388	0.612	NrfC protein
-1	0.386	0.614	AMT protein
-1	0.386	0.614	Alpha-aminoadipic semialdehyde synthase, mitochondrial
-1	0.386	0.614	SEC14-like protein 4
-1	0.386	0.614	Alanine--glyoxylate aminotransferase 2, mitochondrial
-1	0.386	0.614	Adenine phosphoribosyltransferase
-1	0.386	0.614	5'-AMP-activated protein kinase subunit beta-1
-1	0.386	0.614	Sorbitol dehydrogenase
-1	0.386	0.614	Peroxisomal carnitine O-octanoyltransferase
-1	0.386	0.614	NADH dehydrogenase [ubiquinone] 1 alpha subcomplex subunit 13
-1	0.386	0.614	Flavin reductase
-1	0.386	0.614	DNA gyrase subunit B
-1	0.386	0.614	Metabotropic glutamate receptor 1
-1	0.386	0.614	5'-nucleotidase
-1	0.386	0.614	Resistin
-1	0.386	0.614	Carboxypeptidase E
-1	0.386	0.614	Sulfotransferase family cytosolic 2B member 1
-1	0.386	0.614	Tubulin alpha-3 chain
-1	0.386	0.614	Anaerobic ribonucleoside-triphosphate reductase
-1	0.386	0.614	Histidinol-phosphate aminotransferase
-1	0.386	0.614	Beta-lactamase
-1	0.386	0.614	Fumarate reductase flavoprotein subunit
-1	0.386	0.614	Chloramphenicol 3-O phosphotransferase
-1	0.386	0.614	Sialidase
-1	0.386	0.614	Shiga toxin B-chain
-1	0.386	0.614	Outer membrane protein tolC
-1	0.386	0.614	Antitumor antibiotic C-1027 apoprotein
-1	0.386	0.614	Inosine-5'-monophosphate dehydrogenase
-1	0.386	0.614	Aminolevulinate, delta-, synthase 2
-1	0.386	0.614	Isoleucyl-tRNA synthetase, mitochondrial
-1	0.386	0.614	NADPH oxidase organizer 1
-1	0.386	0.614	Voltage-dependent anion-selective channel protein 1
-1	0.386	0.614	L-lactate dehydrogenase
-1	0.386	0.614	Uridine phosphorylase
-1	0.386	0.614	Proteasome
-1	0.386	0.614	Insulin-like growth factor IB
-1	0.386	0.614	Complement C3
-1	0.386	0.614	Somatostatin receptor type 2
-1	0.386	0.614	Ribonucleoside-diphosphate reductase subunit M2 B
-1	0.386	0.614	Uracil-DNA glycosylase
-1	0.386	0.614	Proteasome subunit alpha type-6
-1	0.386	0.614	Indole-3-pyruvate decarboxylase
-1	0.386	0.614	Putative uncharacterized protein
-1	0.386	0.614	Hepatitis B virus receptor binding protein
-1	0.386	0.614	Methylamine dehydrogenase light chain
-1	0.386	0.614	Chorismate mutase-related protein
-1	0.386	0.614	Endoglucanase H
-1	0.384	0.616	Adenosine A3 receptor
-1	0.384	0.616	Activin receptor type 1B
-1	0.384	0.616	NG,NG-dimethylarginine dimethylaminohydrolase 1
-1	0.384	0.616	Complement decay-accelerating factor
-1	0.384	0.616	Corticotropin-lipotropin
-1	0.384	0.616	Tissue-type plasminogen activator
-1	0.384	0.616	Leukotriene C4 synthase
-1	0.384	0.616	Clavaminate synthase 1
-1	0.384	0.616	Modification methylase RsrI
-1	0.384	0.616	Folylpolyglutamate synthase
-1	0.384	0.616	Circadian clock protein kaiB
-1	0.384	0.616	Long-chain fatty acid transport protein
-1	0.384	0.616	Methylmalonyl-CoA carboxyltransferase 5S subunit
-1	0.384	0.616	Protease 7
-1	0.384	0.616	Chitosanase
-1	0.384	0.616	Phenylalanine-4-hydroxylase
-1	0.384	0.616	3,2-trans-enoyl-CoA isomerase, mitochondrial
-1	0.384	0.616	Genome polyprotein
-1	0.384	0.616	Deacetoxycephalosporin C synthetase
-1	0.384	0.616	Fructose-bisphosphate aldolase class 2
-1	0.384	0.616	Glycine betaine-binding periplasmic protein precursor
-1	0.384	0.616	Cellulase B precursor
-1	0.384	0.616	Phosphatidylcholine:ceramide cholinephosphotransferase 2
-1	0.384	0.616	Adenylosuccinate synthetase
-1	0.384	0.616	Mitochondrial glutamate carrier 1
-1	0.384	0.616	Hypoxia-inducible factor 1 alpha
-1	0.384	0.616	Glucose-1-phosphate thymidylyltransferase
-1	0.384	0.616	Modification methylase PvuII
-1	0.384	0.616	AlgQ1
-1	0.384	0.616	Putative ATP-dependent Clp protease proteolytic subunit, mitochondrial
-1	0.384	0.616	PMS1 protein homolog 2
-1	0.384	0.616	Methyl-accepting chemotaxis protein
-1	0.384	0.616	P450cin
-1	0.384	0.616	Kinesin-like protein KIF1A
-1	0.384	0.616	Lipid binding protein
-1	0.384	0.616	Sodium channel subunit beta-1
-1	0.384	0.616	Matrix metalloproteinase-15
-1	0.384	0.616	Nuclear receptor subfamily 1 group I member 3
-1	0.384	0.616	Uncharacterized protein PA1000
-1	0.384	0.616	Reaction center protein M chain
-1	0.384	0.616	Esterase estA
-1	0.384	0.616	Fumarate reductase cytochrome b subunit
-1	0.384	0.616	Ig kappa chain V-I region Bi
-1	0.384	0.616	Reaction center protein M chain
-1	0.384	0.616	Poliovirus receptor
-1	0.382	0.618	Amnionless protein
-1	0.382	0.618	Monocarboxylate transporter 3
-1	0.382	0.618	Potassium voltage-gated channel subfamily KQT member 1
-1	0.382	0.618	Short-chain specific acyl-CoA dehydrogenase, mitochondrial
-1	0.382	0.618	Lecithin retinol acyltransferase
-1	0.382	0.618	Glycyl-tRNA synthetase
-1	0.382	0.618	Heparin-binding growth factor 2
-1	0.382	0.618	Deoxyuridine 5'-triphosphate nucleotidohydrolase
-1	0.382	0.618	Capsid protein P40
-1	0.382	0.618	Alpha,alpha-trehalose-phosphate synthase [UDP-forming]
-1	0.382	0.618	2-dehydro-3-deoxyphosphooctonate aldolase
-1	0.382	0.618	2,2-dialkylglycine decarboxylase
-1	0.382	0.618	Xanthosine phosphorylase
-1	0.382	0.618	Protein yceI
-1	0.382	0.618	Glycerol-3-phosphate cytidylyltransferase
-1	0.382	0.618	Penicillin-insensitive murein endopeptidase precursor
-1	0.382	0.618	Low affinity immunoglobulin gamma Fc region receptor III-A
-1	0.382	0.618	Voltage-dependent anion-selective channel protein 3
-1	0.382	0.618	Catalase
-1	0.382	0.618	Cellulase B
-1	0.382	0.618	CarA
-1	0.382	0.618	4-chlorobenzoyl CoA ligase
-1	0.382	0.618	Pleckstrin homology domain-containing family A member 1
-1	0.382	0.618	Integrin beta-4
-1	0.382	0.618	Photosystem Q(B) protein
-1	0.382	0.618	50S ribosomal protein L32
-1	0.382	0.618	Matrilysin
-1	0.382	0.618	A disintegrin and metalloproteinase with thrombospondin motifs 5
-1	0.382	0.618	Cytochrome b6-f complex subunit 6
-1	0.382	0.618	Outer capsid protein mu-1
-1	0.382	0.618	Peptostreptococcal albumin-binding protein
-1	0.382	0.618	Phenylalanyl-tRNA synthetase alpha chain
-1	0.382	0.618	Putative uncharacterized protein
-1	0.382	0.618	30S ribosomal protein S6
-1	0.382	0.618	Genome polyprotein
-1	0.38	0.62	Lipoyltransferase 1, mitochondrial
-1	0.38	0.62	B-lymphocyte antigen CD20
-1	0.38	0.62	NADH-ubiquinone oxidoreductase chain 3
-1	0.38	0.62	Valyl-tRNA synthetase
-1	0.38	0.62	Cholecystokinin type A receptor
-1	0.38	0.62	Bile salt export pump
-1	0.38	0.62	Glutamate receptor 4
-1	0.38	0.62	C-X-C chemokine receptor type 4
-1	0.38	0.62	Protein S100-A1
-1	0.38	0.62	S-methyl-5-thioadenosine phosphorylase
-1	0.38	0.62	Beta-lactamase
-1	0.38	0.62	HTH-type transcriptional regulator malT
-1	0.38	0.62	2-oxopropyl-CoM reductase, carboxylating
-1	0.38	0.62	Limonene-1,2-epoxide hydrolase
-1	0.38	0.62	Delta-aminolevulinic acid dehydratase
-1	0.38	0.62	Cytochrome c-552 precursor
-1	0.38	0.62	Neuroendocrine convertase 2
-1	0.38	0.62	CDNA FLJ46802 fis, clone TRACH3032150, moderately similar to Cysteine sulfinic acid decarboxylase
-1	0.38	0.62	Succinyl-CoA ligase [ADP-forming] beta-chain, mitochondrial
-1	0.38	0.62	N-acetylglucosamine kinase
-1	0.38	0.62	HLA class II histocompatibility antigen, DRB1-1 beta chain
-1	0.38	0.62	Lantibiotic mersacidin
-1	0.38	0.62	Putative cytochrome P450
-1	0.38	0.62	Phosphopantothenoylcysteine decarboxylase
-1	0.38	0.62	TrwB
-1	0.38	0.62	5'-fluoro-5'-deoxyadenosine synthase
-1	0.38	0.62	Ebh protein
-1	0.38	0.62	Parathyroid hormone
-1	0.38	0.62	Succinate dehydrogenase flavoprotein subunit
-1	0.38	0.62	Lantibiotic cinnamycin
-1	0.38	0.62	Amyloid beta A4 protein
-1	0.38	0.62	Tyrosine-protein kinase JAK3
-1	0.38	0.62	Receptor-type tyrosine-protein phosphatase S
-1	0.38	0.62	Ammonium transporter Rh type C
-1	0.38	0.62	Sulfide-quinone reductase, putative
-1	0.38	0.62	Guanine nucleotide-binding protein G(T) subunit gamma-T1
-1	0.38	0.62	Endo-1,4-beta-xylanase Z
-1	0.38	0.62	Regulatory protein sdiA
-1	0.38	0.62	3-ketoacyl-CoA thiolase
-1	0.38	0.62	Probable chorismate mutase
-1	0.378	0.622	Alcohol dehydrogenase class 3
-1	0.378	0.622	Alpha-aminoadipic semialdehyde dehydrogenase
-1	0.378	0.622	Carnitine O-palmitoyltransferase 2, mitochondrial
-1	0.378	0.622	Interphotoreceptor retinoid-binding protein
-1	0.378	0.622	Bifunctional methylenetetrahydrofolate dehydrogenase/cyclohydrolase, mitochondrial
-1	0.378	0.622	DNA polymerase
-1	0.378	0.622	Amiloride-sensitive amine oxidase [copper-containing]
-1	0.378	0.622	Serine palmitoyltransferase 1
-1	0.378	0.622	NADH dehydrogenase [ubiquinone] 1 beta subcomplex subunit 7
-1	0.378	0.622	NADH dehydrogenase [ubiquinone] 1 beta subcomplex subunit 9
-1	0.378	0.622	Potassium transporter
-1	0.378	0.622	Aldo-keto reductase family 1 member C2
-1	0.378	0.622	Aquaporin-1
-1	0.378	0.622	Cubilin
-1	0.378	0.622	Guanyl-specific ribonuclease Sa
-1	0.378	0.622	Dihydrofolate reductase
-1	0.378	0.622	Threonyl-tRNA synthetase
-1	0.378	0.622	Tyrosyl-tRNA synthetase
-1	0.378	0.622	Proline iminopeptidase
-1	0.378	0.622	Catalase
-1	0.378	0.622	Vesicle-associated membrane protein 2
-1	0.378	0.622	Phospholipase D2
-1	0.378	0.622	Delta-6 fatty acid desaturase
-1	0.378	0.622	Glutathione S-transferase A1
-1	0.378	0.622	DNA polymerase
-1	0.378	0.622	ActVA 6 protein
-1	0.378	0.622	Chondroitinase
-1	0.378	0.622	Gephyrin
-1	0.378	0.622	L-cysteine/cystine lyase C-DES
-1	0.378	0.622	Hydrolase
-1	0.378	0.622	Peptidoglycan recognition protein I-alpha
-1	0.378	0.622	Chaperone protein htpG
-1	0.378	0.622	General stress protein 69
-1	0.378	0.622	Replication protein
-1	0.378	0.622	D-alanyl-D-alanine carboxypeptidase
-1	0.378	0.622	Type-2 angiotensin II receptor
-1	0.378	0.622	Tumor necrosis factor ligand superfamily member 11
-1	0.378	0.622	Penicillin-binding protein 2
-1	0.378	0.622	Cytochrome c oxidase subunit 5A, mitochondrial
-1	0.378	0.622	Cytochrome c oxidase subunit 6A2, mitochondrial
-1	0.378	0.622	Guanylyl cyclase-activating protein 1
-1	0.378	0.622	Dihydrofolate reductase
-1	0.378	0.622	50S ribosomal protein L35
-1	0.378	0.622	Calcium-activated potassium channel subunit beta-3
-1	0.376	0.624	Estradiol 17-beta-dehydrogenase 2
-1	0.376	0.624	L-lactate dehydrogenase A-like 6B
-1	0.376	0.624	Synaptosomal-associated protein 25
-1	0.376	0.624	Alpha-N-acetylglucosaminidase
-1	0.376	0.624	Isocitrate dehydrogenase [NAD] subunit beta, mitochondrial
-1	0.376	0.624	Mitochondrial carnitine/acylcarnitine carrier protein
-1	0.376	0.624	Solute carrier family 12 member 4
-1	0.376	0.624	50S ribosomal protein L10
-1	0.376	0.624	[Citrate [pro-3S]-lyase] ligase
-1	0.376	0.624	Glutamate receptor, ionotropic kainate 5
-1	0.376	0.624	Glutamate receptor, ionotropic kainate 3
-1	0.376	0.624	Alpha-2-macroglobulin
-1	0.376	0.624	Estrogen sulfotransferase
-1	0.376	0.624	cAMP response element-binding protein
-1	0.376	0.624	Deoxyhypusine synthase
-1	0.376	0.624	ADP-ribosyl cyclase 2
-1	0.376	0.624	Nitrogen regulation protein NR(I)
-1	0.376	0.624	Methionine aminopeptidase
-1	0.376	0.624	Tubulin beta-4q chain
-1	0.376	0.624	Galectin-3
-1	0.376	0.624	Galactose-1-phosphate uridylyltransferase
-1	0.376	0.624	Salivary alpha-amylase
-1	0.376	0.624	DNA beta-glucosyltransferase
-1	0.376	0.624	Bifunctional protein glmU [Includes: UDP-N-acetylglucosamine pyrophosphorylase
-1	0.376	0.624	Arabinose operon regulatory protein
-1	0.376	0.624	Calcineurin subunit B isoform 2
-1	0.376	0.624	Choline/ethanolaminephosphotransferase
-1	0.376	0.624	CDP-diacylglycerol--inositol 3-phosphatidyltransferase
-1	0.376	0.624	Trimethyllysine dioxygenase, mitochondrial
-1	0.376	0.624	Phosphatidylinositol 3-kinase regulatory subunit gamma
-1	0.376	0.624	Atrial natriuretic peptide clearance receptor
-1	0.376	0.624	Toll-like receptor 4
-1	0.376	0.624	rRNA adenine N-6-methyltransferase
-1	0.376	0.624	Alpha-glucosidase
-1	0.376	0.624	Hypothetical protein yhfP
-1	0.376	0.624	Cytochrome P450 3A4
-1	0.376	0.624	Iota-carrageenase, CgiA
-1	0.376	0.624	Bacterioferritin
-1	0.376	0.624	D-alanine--D-alanine ligase B
-1	0.376	0.624	Indole-3-pyruvate decarboxylase
-1	0.376	0.624	IAG-nucleoside hydrolase
-1	0.376	0.624	DNA-directed RNA polymerase omega chain
-1	0.376	0.624	Penicillin-binding protein 1A
-1	0.376	0.624	DNA polymerase epsilon subunit 4
-1	0.376	0.624	Protoporphyrinogen oxidase
-1	0.376	0.624	Ig kappa chain V-II region RPMI 6410
-1	0.376	0.624	Aquaporin-4
-1	0.376	0.624	Prephenate dehydrogenase
-1	0.376	0.624	Methionine aminopeptidase 1
-1	0.376	0.624	Methionine aminopeptidase
-1	0.374	0.626	Coagulation factor V
-1	0.374	0.626	Adrenodoxin, mitochondrial
-1	0.374	0.626	Activin receptor type-1
-1	0.374	0.626	Peroxisomal bifunctional enzyme
-1	0.374	0.626	Methionine synthase reductase, mitochondrial
-1	0.374	0.626	Cellular retinaldehyde-binding protein
-1	0.374	0.626	Beta-glucuronidase
-1	0.374	0.626	Solute carrier organic anion transporter family member 2B1
-1	0.374	0.626	Beta-nerve growth factor
-1	0.374	0.626	Platelet factor 4
-1	0.374	0.626	Thiamine-phosphate pyrophosphorylase
-1	0.374	0.626	Bacteriochlorophyll a protein
-1	0.374	0.626	Cyclomaltodextrin glucanotransferase
-1	0.374	0.626	Subtilisin BPN'
-1	0.374	0.626	Protein apaG
-1	0.374	0.626	Antigen 85-C
-1	0.374	0.626	Glutaryl-CoA dehydrogenase, mitochondrial
-1	0.374	0.626	KIAA0251 protein
-1	0.374	0.626	Alpha-ketoglutarate-dependent dioxygenase alkB homolog 2
-1	0.374	0.626	Chromosome 14 open reading frame 149
-1	0.374	0.626	AlgQ2
-1	0.374	0.626	YvfO
-1	0.374	0.626	Genome polyprotein
-1	0.374	0.626	L-allo-threonine aldolase
-1	0.374	0.626	Zinc-alpha-2-glycoprotein
-1	0.374	0.626	Sulfite oxidase, mitochondrial
-1	0.374	0.626	Morphinone reductase
-1	0.374	0.626	Cytochrome c3
-1	0.374	0.626	Cytochrome c551 peroxidase
-1	0.374	0.626	Endo-1,4-beta-xylanase
-1	0.374	0.626	Bifunctional protein glmU
-1	0.374	0.626	Proteinase inhibitor I4, serpin
-1	0.374	0.626	Hydrolase
-1	0.374	0.626	Complement component C8 gamma chain
-1	0.374	0.626	PROBABLE FATTY ACID SYNTHASE FAS (FATTY ACID SYNTHETASE)
-1	0.374	0.626	Low molecular weight phosphotyrosine protein phosphatase
-1	0.374	0.626	3-oxoacyl-[acyl-carrier-protein] synthase 3
-1	0.374	0.626	Outer membrane porin protein 32
-1	0.374	0.626	ATP-dependent Clp protease proteolytic subunit
-1	0.374	0.626	P-protein
-1	0.372	0.628	Methylcrotonoyl-CoA carboxylase beta chain, mitochondrial
-1	0.372	0.628	Procollagen-lysine,2-oxoglutarate 5-dioxygenase 1
-1	0.372	0.628	D-beta-hydroxybutyrate dehydrogenase, mitochondrial
-1	0.372	0.628	Calcium-binding mitochondrial carrier protein Aralar1
-1	0.372	0.628	Ornithine aminotransferase, mitochondrial
-1	0.372	0.628	Methylcrotonoyl-CoA carboxylase subunit alpha, mitochondrial
-1	0.372	0.628	Matrix protein 2
-1	0.372	0.628	Isoleucine-tRNA synthetase
-1	0.372	0.628	Monocarboxylate transporter 1
-1	0.372	0.628	High-affinity choline transporter 1
-1	0.372	0.628	Kynurenine/alpha-aminoadipate aminotransferase mitochondrial
-1	0.372	0.628	5'-AMP-activated protein kinase subunit beta-2
-1	0.372	0.628	Metabotropic glutamate receptor 7
-1	0.372	0.628	Sodium- and chloride-dependent glycine transporter 1
-1	0.372	0.628	Hut operon positive regulatory protein
-1	0.372	0.628	Dihydrolipoyllysine-residue acetyltransferase component of pyruvate dehydrogenase complex
-1	0.372	0.628	Acetyl-CoA acetyltransferase, cytosolic
-1	0.372	0.628	Tubulin alpha-1 chain
-1	0.372	0.628	Adenylosuccinate synthetase
-1	0.372	0.628	Alcohol dehydrogenase yqhD
-1	0.372	0.628	Allantoate amidohydrolase
-1	0.372	0.628	Glycerol kinase
-1	0.372	0.628	Deoxycytidylate deaminase
-1	0.372	0.628	3-oxoacyl-[acyl-carrier-protein] synthase 3
-1	0.372	0.628	Multidrug resistance protein mexA
-1	0.372	0.628	Granulysin
-1	0.372	0.628	Deoxyribodipyrimidine photo-lyase
-1	0.372	0.628	Serpin B6
-1	0.372	0.628	SHMT2 protein
-1	0.372	0.628	Sodium- and chloride-dependent glycine transporter 2
-1	0.372	0.628	C-terminal-binding protein 1
-1	0.372	0.628	Putative ketoacyl reductase
-1	0.372	0.628	4'-phosphopantetheinyl transferase sfp
-1	0.372	0.628	Trigger factor
-1	0.372	0.628	Hydrolase
-1	0.372	0.628	Cytochrome oxidase subunit II
-1	0.372	0.628	Neuroglobin
-1	0.372	0.628	Genome polyprotein
-1	0.372	0.628	B-N-acetylhexosaminidase
-1	0.372	0.628	Trafficking protein particle complex subunit 3
-1	0.372	0.628	Anthranilate phosphoribosyltransferase 2
-1	0.372	0.628	Hexon protein
-1	0.372	0.628	50S ribosomal protein L27
-1	0.372	0.628	C protein alpha-antigen
-1	0.372	0.628	Integrin beta-1
-1	0.372	0.628	Sodium channel subunit beta-2
-1	0.372	0.628	Sodium channel subunit beta-4
-1	0.372	0.628	Proteasome subunit alpha type-7
-1	0.372	0.628	Guanine nucleotide-binding protein G(t) subunit alpha-1
-1	0.372	0.628	Light-harvesting protein B-800/850 beta 1 chain
-1	0.372	0.628	Peptide deformylase
-1	0.37	0.63	High affinity immunoglobulin epsilon receptor subunit alpha
-1	0.37	0.63	Mitochondrial carnitine/acylcarnitine carrier protein CACL
-1	0.37	0.63	Potassium channel subfamily K member 1
-1	0.37	0.63	Vascular endothelial growth factor A
-1	0.37	0.63	Glutamate receptor, ionotropic kainate 1
-1	0.37	0.63	Leukocyte elastase
-1	0.37	0.63	Isoleucyl-tRNA synthetase, cytoplasmic
-1	0.37	0.63	Cathepsin G
-1	0.37	0.63	Rhodopsin
-1	0.37	0.63	Lethal factor
-1	0.37	0.63	2-amino-4-hydroxy-6-hydroxymethyldihydropteridine pyrophosphokinase
-1	0.37	0.63	Sensor protein fixL
-1	0.37	0.63	Thiosulfate sulfurtransferase glpE
-1	0.37	0.63	Galactosylgalactosylxylosylprotein 3-beta-glucuronosyltransferase 3
-1	0.37	0.63	Ribonuclease 4
-1	0.37	0.63	Streptopain precursor
-1	0.37	0.63	Lipoprotein nlpI precursor
-1	0.37	0.63	Complement C1q subcomponent subunit B
-1	0.37	0.63	Multiple coagulation factor deficiency protein 2
-1	0.37	0.63	Hypoxanthine-guanine phosphoribosyltransferase, putative
-1	0.37	0.63	Phosphoserine aminotransferase
-1	0.37	0.63	Heme oxygenase
-1	0.37	0.63	Thymidylate synthase
-1	0.37	0.63	Beta-galactosidase
-1	0.37	0.63	Uridine phosphorylase, putative
-1	0.37	0.63	Cytochrome c oxidase subunit 2
-1	0.37	0.63	Triosephosphate isomerase
-1	0.37	0.63	Lens fiber major intrinsic protein
-1	0.37	0.63	Ephrin type-A receptor 7
-1	0.37	0.63	Cholera toxin beta subunit
-1	0.37	0.63	Lethal factor
-1	0.37	0.63	Peroxisomal 3,2-trans-enoyl-CoA isomerase
-1	0.37	0.63	3-hydroxyisobutyryl-CoA hydrolase, mitochondrial
-1	0.37	0.63	Small conductance calcium-activated potassium channel protein 1
-1	0.368	0.632	Thymidylate synthase
-1	0.368	0.632	Riboflavin kinase
-1	0.368	0.632	Ornithine decarboxylase antizyme
-1	0.368	0.632	Propionyl-CoA carboxylase alpha chain, mitochondrial
-1	0.368	0.632	DNA polymerase I
-1	0.368	0.632	Retinol dehydrogenase 13
-1	0.368	0.632	T-cell surface glycoprotein CD1a
-1	0.368	0.632	Interleukin-2 receptor alpha chain
-1	0.368	0.632	Ephrin type-A receptor 2
-1	0.368	0.632	Mucin-2
-1	0.368	0.632	Ras-related C3 botulinum toxin substrate 1
-1	0.368	0.632	P-selectin
-1	0.368	0.632	Sucrase-isomaltase, intestinal
-1	0.368	0.632	Insulin-degrading enzyme
-1	0.368	0.632	ADP-L-glycero-D-manno-heptose-6-epimerase
-1	0.368	0.632	Cobalt-precorrin-4 C(11)-methyltransferase
-1	0.368	0.632	Cysteine desulfurase
-1	0.368	0.632	Inorganic pyrophosphatase
-1	0.368	0.632	Glucose-resistance amylase regulator
-1	0.368	0.632	Trypanothione reductase
-1	0.368	0.632	Penton protein
-1	0.368	0.632	Porin
-1	0.368	0.632	4-alpha-glucanotransferase
-1	0.368	0.632	Aminomethyltransferase
-1	0.368	0.632	Serine hydroxymethyltransferase
-1	0.368	0.632	Malate dehydrogenase
-1	0.368	0.632	UDP-glucose 4-epimerase
-1	0.368	0.632	Divalent-cation tolerance protein cutA
-1	0.368	0.632	Low affinity immunoglobulin gamma Fc region receptor II-a
-1	0.368	0.632	Vesicle-associated membrane protein 1
-1	0.368	0.632	Excitatory amino acid transporter 5
-1	0.368	0.632	Probable glutamyl-tRNA synthetase, mitochondrial
-1	0.368	0.632	Glyoxalase family protein
-1	0.368	0.632	Amylase
-1	0.368	0.632	Dissimilatory copper-containing nitrite reductase
-1	0.368	0.632	Protein-tyrosine-phosphatase
-1	0.368	0.632	Glutamyl-endopeptidase
-1	0.368	0.632	Slt-IIvB
-1	0.368	0.632	Protein HI0828
-1	0.368	0.632	R-specific alcohol dehydrogenase
-1	0.368	0.632	V-type proton ATPase subunit B, brain isoform
-1	0.368	0.632	Dehydrosqualene synthase
-1	0.368	0.632	Peptide deformylase
-1	0.368	0.632	Proteasome subunit alpha type-2
-1	0.368	0.632	Outer membrane porin C
-1	0.368	0.632	Putative uncharacterized protein
-1	0.368	0.632	Cytochrome c oxidase subunit 6B1
-1	0.368	0.632	Isopentenyl-diphosphate Delta-isomerase 1
-1	0.368	0.632	Transcriptional activator protein traR
-1	0.368	0.632	Protease 1
-1	0.368	0.632	Inactive carboxylesterase 4
-1	0.368	0.632	Alcohol dehydrogenase [NADP+]
-1	0.366	0.634	Hypoxanthine-guanine phosphoribosyltransferase
-1	0.366	0.634	Organic cation/carnitine transporter 2
-1	0.366	0.634	Scavenger receptor class B member 1
-1	0.366	0.634	NADH dehydrogenase [ubiquinone] 1 subunit C1, mitochondrial
-1	0.366	0.634	Urease alpha subunit
-1	0.366	0.634	Prolactin receptor
-1	0.366	0.634	Threonine synthase-like 1
-1	0.366	0.634	Glutathione S-transferase theta-1
-1	0.366	0.634	Lysosomal alpha-glucosidase
-1	0.366	0.634	10-formyltetrahydrofolate dehydrogenase
-1	0.366	0.634	Myeloblastin
-1	0.366	0.634	Endoglucanase F
-1	0.366	0.634	Bacteriochlorophyll a protein
-1	0.366	0.634	Choloylglycine hydrolase
-1	0.366	0.634	Endoglucanase
-1	0.366	0.634	Glucose-6-phosphate isomerase B
-1	0.366	0.634	UDP-glucose 4-epimerase
-1	0.366	0.634	Bis(5'-adenosyl)-triphosphatase
-1	0.366	0.634	Lipase 1
-1	0.366	0.634	Catalase HPII
-1	0.366	0.634	3-dehydroquinate dehydratase
-1	0.366	0.634	Histidyl-tRNA synthetase
-1	0.366	0.634	Hydroxyacylglutathione hydrolase
-1	0.366	0.634	Cytidine deaminase
-1	0.366	0.634	Beta-lactamase SHV-1 precursor
-1	0.366	0.634	Amidophosphoribosyltransferase
-1	0.366	0.634	Glyceraldehyde-3-phosphate dehydrogenase A
-1	0.366	0.634	NAD(P) transhydrogenase subunit beta
-1	0.366	0.634	Osmolarity sensor protein envZ
-1	0.366	0.634	HLA class II histocompatibility antigen, DQ(6) alpha chain
-1	0.366	0.634	Gamma-butyrobetaine dioxygenase
-1	0.366	0.634	P2Y purinoceptor 2
-1	0.366	0.634	Lactose operon repressor
-1	0.366	0.634	FMN-dependent NADH-azoreductase
-1	0.366	0.634	TDP-glucose-4,6-dehydratase
-1	0.366	0.634	Formate dehydrogenase
-1	0.366	0.634	Carbapenem-hydrolyzing beta-lactamase blaB-1
-1	0.366	0.634	CCA-adding enzyme
-1	0.366	0.634	Envelope glycoprotein gp160
-1	0.366	0.634	Endo-a1,5-arabinanase
-1	0.366	0.634	Cytochrome c3
-1	0.366	0.634	Quinoprotein ethanol dehydrogenase
-1	0.366	0.634	Glutathione synthetase
-1	0.366	0.634	Macromomycin
-1	0.366	0.634	N utilization substance protein B homolog
-1	0.366	0.634	DNA-directed RNA polymerase beta chain
-1	0.366	0.634	Protoporphyrinogen oxidase
-1	0.366	0.634	Rhomboid protease glpG
-1	0.366	0.634	Dethiobiotin synthetase
-1	0.366	0.634	Formate dehydrogenase, nitrate-inducible, cytochrome b556(fdn) subunit
-1	0.366	0.634	Beta-lactamase SHV-1
-1	0.366	0.634	Dehydrogenase/reductase SDR family member 4-like 2
-1	0.366	0.634	[Pyruvate dehydrogenase [lipoamide]] kinase isozyme 4, mitochondrial
-1	0.366	0.634	Aminopeptidase N
-1	0.366	0.634	Iodotyrosine dehalogenase 1
-1	0.364	0.636	Cysteinyl leukotriene receptor 2
-1	0.364	0.636	NADH dehydrogenase [ubiquinone] 1 alpha subcomplex subunit 6
-1	0.364	0.636	Coagulation factor IX
-1	0.364	0.636	Vitamin K-dependent protein C
-1	0.364	0.636	Cytochrome P450 4A11
-1	0.364	0.636	Serine/threonine-protein kinase ALS2CR7
-1	0.364	0.636	26S proteasome non-ATPase regulatory subunit 2
-1	0.364	0.636	NADH dehydrogenase [ubiquinone] iron-sulfur protein 4, mitochondrial
-1	0.364	0.636	Acyl carrier protein, mitochondrial
-1	0.364	0.636	Phenylalanyl-tRNA synthetase beta chain
-1	0.364	0.636	Periplasmic [Fe] hydrogenase 1
-1	0.364	0.636	Multidrug resistance-associated protein 1
-1	0.364	0.636	Glutaminase kidney isoform, mitochondrial
-1	0.364	0.636	C-reactive protein
-1	0.364	0.636	Signal transducer and activator of transcription 5B
-1	0.364	0.636	Peptidyl-prolyl cis-trans isomerase A
-1	0.364	0.636	Ferrochelatase, mitochondrial
-1	0.364	0.636	Excitatory amino acid transporter 3
-1	0.364	0.636	Hexokinase-1
-1	0.364	0.636	Beta-lactamase
-1	0.364	0.636	Carboxyethyl-arginine beta-lactam-synthase
-1	0.364	0.636	Bifunctional protein putA [Includes: Proline dehydrogenase
-1	0.364	0.636	6-phosphofructokinase
-1	0.364	0.636	Protein arsC
-1	0.364	0.636	Eosinophil lysophospholipase
-1	0.364	0.636	Probable polysaccharide deacetylase pdaA
-1	0.364	0.636	Beta-lactamase SHV-2 precursor
-1	0.364	0.636	Cytidine deaminase
-1	0.364	0.636	Hypoxanthine phosphoribosyltransferase
-1	0.364	0.636	Synaptotagmin-like protein 4
-1	0.364	0.636	Prolyl 3-hydroxylase 2
-1	0.364	0.636	Mitochondrial dicarboxylate carrier
-1	0.364	0.636	Glutamate receptor delta-2 subunit
-1	0.364	0.636	Probable asparaginyl-tRNA synthetase, mitochondrial
-1	0.364	0.636	Serine/threonine-protein kinase mTOR
-1	0.364	0.636	Modification methylase TaqI
-1	0.364	0.636	Peripheral plasma membrane protein CASK
-1	0.364	0.636	Cytochrome c-552
-1	0.364	0.636	Cytochrome c551 peroxidase
-1	0.364	0.636	Cytochrome c3
-1	0.364	0.636	Recombination protein recR
-1	0.364	0.636	Endo-beta-1,4-xylanase
-1	0.364	0.636	DUTPase
-1	0.364	0.636	Beta-lactamase
-1	0.364	0.636	Head decoration protein
-1	0.364	0.636	Hexokinase
-1	0.364	0.636	3-methylaspartate ammonia-lyase
-1	0.364	0.636	Arginine deiminase
-1	0.364	0.636	T-cell surface glycoprotein CD3 gamma chain
-1	0.364	0.636	Epoxide hydrolase
-1	0.364	0.636	Aggrecan core protein
-1	0.364	0.636	Cytochrome c oxidase subunit 1-beta
-1	0.364	0.636	Putative transcriptional regulatory protein
-1	0.364	0.636	Small conductance calcium-activated potassium channel protein 3
-1	0.362	0.638	Dehydrogenase/reductase SDR family member 4
-1	0.362	0.638	Pyruvate kinase isozymes R/L
-1	0.362	0.638	Glycine receptor subunit beta
-1	0.362	0.638	Group 10 secretory phospholipase A2
-1	0.362	0.638	Monocarboxylate transporter 5
-1	0.362	0.638	Calcium-transporting ATPase type 2C member 1
-1	0.362	0.638	NADH dehydrogenase [ubiquinone] 1 beta subcomplex subunit 5, mitochondrial
-1	0.362	0.638	Calcineurin subunit B isoform 1
-1	0.362	0.638	Intermediate conductance calcium-activated potassium channel protein 4
-1	0.362	0.638	Branched-chain-amino-acid aminotransferase, cytosolic
-1	0.362	0.638	Oxygen-insensitive NADPH nitroreductase
-1	0.362	0.638	HIV-1 protease
-1	0.362	0.638	Pyruvate dehydrogenase [cytochrome]
-1	0.362	0.638	Proto-oncogene tyrosine-protein kinase Yes
-1	0.362	0.638	Gamma-glutamyltranspeptidase 1
-1	0.362	0.638	Small inducible cytokine A5
-1	0.362	0.638	Phosphatidylserine synthase 1
-1	0.362	0.638	Quinone oxidoreductase
-1	0.362	0.638	Putrescine-binding periplasmic protein
-1	0.362	0.638	Transaldolase B
-1	0.362	0.638	GMP reductase 1
-1	0.362	0.638	Aldehyde oxidoreductase
-1	0.362	0.638	P-hydroxybenzoate hydroxylase
-1	0.362	0.638	N-(5'-phosphoribosyl)anthranilate isomerase
-1	0.362	0.638	Cholesterol oxidase
-1	0.362	0.638	3-alpha-(or 20-beta)-hydroxysteroid dehydrogenase
-1	0.362	0.638	GTP-binding protein engA
-1	0.362	0.638	GDP-mannose 6-dehydrogenase
-1	0.362	0.638	Hypothetical protein
-1	0.362	0.638	Probable alanyl-tRNA synthetase, mitochondrial
-1	0.362	0.638	Serine/threonine-protein phosphatase 2A catalytic subunit alpha isoform
-1	0.362	0.638	Vitamin K epoxide reductase complex subunit 1-like protein 1
-1	0.362	0.638	Peptidyl-prolyl cis-trans isomerase C
-1	0.362	0.638	2-hydroxy-6-oxo-7-methylocta-2,4-dienoate hydrolase
-1	0.362	0.638	Hydroxylamine reductase
-1	0.362	0.638	Purine nucleoside phosphorylase
-1	0.362	0.638	Putative sugar kinase
-1	0.362	0.638	Ribonucleoside-diphosphate reductase subunit beta
-1	0.362	0.638	Hydroxymethylglutaryl-CoA lyase, mitochondrial
-1	0.362	0.638	Blasticidin-S deaminase
-1	0.362	0.638	Transient receptor potential cation channel subfamily V member 3
-1	0.362	0.638	Matrix metalloproteinase-19
-1	0.362	0.638	DNA-directed RNA polymerase subunit beta'
-1	0.362	0.638	Arylsulfate sulfotransferase
-1	0.362	0.638	Calcium/calmodulin-dependent protein kinase type II beta chain
-1	0.362	0.638	Probable serine/threonine-protein kinase pknG
[truncated: 1,989 more rows]
