# Supplementary material for: A Systematic Prediction of Multiple Drug-Target Interactions from Chemical, Genomic, and Pharmacological Data
Source: PLoS One. 2012 May 30;7(5):e37608. doi: 10.1371/journal.pone.0037608 (PMC3364341; doi:10.1371/journal.pone.0037608)
Supplement: Supporting Information S12 — The predicted targets for Resveratrol by RF Model II. (XLSX) [file pone.0037608.s012.xlsx]

## Sheet: Sheet1
Table S10. The predicted targets for Resveratrol by RF Model II
Predicted class	Positive probability	Negative probability	Protein name
1	0.804	0.196	Prothrombin
1	0.798	0.202	Prostaglandin G/H synthase 2
1	0.786	0.214	Nitric-oxide synthase, endothelial
1	0.778	0.222	Acetylcholinesterase
1	0.774	0.226	Gag-Pol polyprotein
1	0.762	0.238	Gag-Pol polyprotein
1	0.758	0.242	Prostaglandin G/H synthase 1
1	0.752	0.248	Nitric oxide synthase, inducible
1	0.75	0.25	Mitogen-activated protein kinase 14
1	0.744	0.256	Carbonic anhydrase 2
1	0.738	0.262	Amine oxidase [flavin-containing] B
1	0.734	0.266	Gag-Pol polyprotein
1	0.732	0.268	Dipeptidyl peptidase 4
1	0.73	0.27	Proto-oncogene serine/threonine-protein kinase Pim-1
1	0.73	0.27	cAMP-dependent protein kinase catalytic subunit alpha
1	0.724	0.276	Nuclear receptor coactivator 2
1	0.72	0.28	Estrogen receptor beta
1	0.716	0.284	Estrogen receptor
1	0.716	0.284	Leukotriene A-4 hydrolase
1	0.712	0.288	Heat shock protein HSP 90-alpha
1	0.712	0.288	Queuine tRNA-ribosyltransferase
1	0.702	0.298	Alpha-1D adrenergic receptor
1	0.702	0.298	cAMP-dependent protein kinase inhibitor alpha
1	0.7	0.3	Coagulation factor X
1	0.696	0.304	Alpha-2C adrenergic receptor
1	0.696	0.304	Beta-2 adrenergic receptor
1	0.694	0.306	Beta-lactamase
1	0.688	0.312	Alpha-2A adrenergic receptor
1	0.686	0.314	Nitric-oxide synthase, brain
1	0.686	0.314	Beta-1 adrenergic receptor
1	0.686	0.314	Trypsin-1
1	0.682	0.318	Amine oxidase [flavin-containing] A
1	0.674	0.326	Aldose reductase
1	0.674	0.326	Serine/threonine-protein kinase Chk1
1	0.672	0.328	Potassium voltage-gated channel subfamily H member 2
1	0.672	0.328	Carbonic anhydrase 1
1	0.668	0.332	Sodium channel protein type 5 subunit alpha
1	0.668	0.332	cAMP-specific 3',5'-cyclic phosphodiesterase 4B
1	0.668	0.332	Phenylalanine-4-hydroxylase
1	0.666	0.334	Alpha-2B adrenergic receptor
1	0.664	0.336	Calcium-activated potassium channel subunit alpha 1
1	0.664	0.336	Sodium-dependent dopamine transporter
1	0.662	0.338	Coagulation factor VII
1	0.66	0.34	Methionine aminopeptidase
1	0.658	0.342	D(4) dopamine receptor
1	0.658	0.342	Calmodulin
1	0.656	0.344	Androgen receptor
1	0.654	0.346	Alpha-1B adrenergic receptor
1	0.654	0.346	Glutamate receptor 2
1	0.654	0.346	Glycogen synthase kinase-3 beta
1	0.65	0.35	Cyclin-A2
1	0.646	0.354	D(1A) dopamine receptor
1	0.644	0.356	Mu-type opioid receptor
1	0.644	0.356	Nuclear receptor coactivator 1
1	0.642	0.358	Beta-3 adrenergic receptor
1	0.64	0.36	Peroxisome proliferator-activated receptor gamma
1	0.64	0.36	Retinoic acid receptor RXR-alpha
1	0.638	0.362	Lysozyme
1	0.638	0.362	Gag-Pol polyprotein
1	0.636	0.364	Biotin carboxylase
1	0.634	0.366	Sodium channel protein type 1 subunit alpha
1	0.634	0.366	Bacillolysin
1	0.632	0.368	Dihydroorotate dehydrogenase, mitochondrial
1	0.632	0.368	Histamine H1 receptor
1	0.63	0.37	Muscarinic acetylcholine receptor M1
1	0.63	0.37	Urokinase-type plasminogen activator
1	0.63	0.37	Coagulation factor XI
1	0.63	0.37	Ig gamma-1 chain C region
1	0.628	0.372	Alpha-1A adrenergic receptor
1	0.628	0.372	Collagenase 3
1	0.626	0.374	Muscarinic acetylcholine receptor M3
1	0.626	0.374	cGMP-inhibited 3',5'-cyclic phosphodiesterase A
1	0.624	0.376	Glutathione-requiring prostaglandin D synthase
1	0.622	0.378	Sodium-dependent serotonin transporter
1	0.622	0.378	Cell division protein kinase 2
1	0.618	0.382	Methionine aminopeptidase 2
1	0.618	0.382	Group IIE secretory phospholipase A2
1	0.616	0.384	Phosphatidylinositol-4,5-bisphosphate 3-kinase catalytic subunit gamma isoform
1	0.614	0.386	Tyrosyl-tRNA synthetase, cytoplasmic
1	0.614	0.386	Retinoic acid receptor RXR-gamma
1	0.614	0.386	TGF-beta receptor type-1
1	0.612	0.388	Sodium-dependent noradrenaline transporter
1	0.608	0.392	Tyrosine-protein phosphatase non-receptor type 1
1	0.606	0.394	ATP-binding cassette transporter sub-family C member 8
1	0.606	0.394	Dihydrofolate reductase
1	0.606	0.394	Carbonic anhydrase 4
1	0.606	0.394	Neutrophil collagenase
1	0.606	0.394	Carboxypeptidase B
1	0.604	0.396	cGMP-specific 3',5'-cyclic phosphodiesterase
1	0.604	0.396	5-hydroxytryptamine 2C receptor
1	0.604	0.396	Proto-oncogene tyrosine-protein kinase Src
1	0.604	0.396	Mitogen-activated protein kinase 10
1	0.604	0.396	Estrogen-related receptor gamma
1	0.602	0.398	Arachidonate 5-lipoxygenase
1	0.602	0.398	Gag-Pol polyprotein
1	0.602	0.398	Genome polyprotein
1	0.6	0.4	5-hydroxytryptamine 1A receptor
1	0.6	0.4	Envelope glycoprotein gp160
1	0.598	0.402	Casein kinase II subunit alpha
1	0.598	0.402	Poly [ADP-ribose] polymerase 1
1	0.598	0.402	Mitogen-activated protein kinase 8
1	0.596	0.404	D(1B) dopamine receptor
1	0.596	0.404	Hemoglobin subunit beta
1	0.596	0.404	cAMP and cAMP-inhibited cGMP 3',5'-cyclic phosphodiesterase 10A
1	0.596	0.404	Glycogen phosphorylase, muscle form
1	0.596	0.404	Kinesin-like protein KIF11
1	0.596	0.404	Disintegrin and metalloproteinase domain-containing protein 17
1	0.596	0.404	ATP synthase subunit beta, mitochondrial
1	0.594	0.406	D(3) dopamine receptor
1	0.594	0.406	Glucocorticoid receptor
1	0.594	0.406	Cruzipain
1	0.592	0.408	Orphan nuclear receptor PXR
1	0.592	0.408	Squalene--hopene cyclase
1	0.588	0.412	Hemoglobin subunit alpha
1	0.588	0.412	Solute carrier family 12 member 1
1	0.586	0.414	Cathepsin S
1	0.586	0.414	Thermolysin
1	0.586	0.414	Disintegrin and metalloproteinase domain-containing protein 28
1	0.584	0.416	Adenosine A2a receptor
1	0.584	0.416	cGMP-inhibited 3',5'-cyclic phosphodiesterase B
1	0.584	0.416	Oxysterols receptor LXR-beta
1	0.584	0.416	Dihydropteroate synthetase
1	0.584	0.416	Chymotrypsinogen B
1	0.584	0.416	Cytochrome b-c1 complex subunit 7
1	0.582	0.418	Glutamate [NMDA] receptor subunit epsilon-2
1	0.582	0.418	Gamma-aminobutyric-acid receptor subunit alpha-1
1	0.58	0.42	Thymidylate synthase
1	0.58	0.42	D-HSCDK2
1	0.58	0.42	Egl nine homolog 1
1	0.578	0.422	Purine nucleoside phosphorylase
1	0.578	0.422	Voltage-dependent calcium channel subunit alpha-2/delta-1
1	0.578	0.422	Gag-Pol polyprotein
1	0.576	0.424	Mitogen-activated protein kinase 3
1	0.576	0.424	cAMP-specific 3',5'-cyclic phosphodiesterase 4A
1	0.574	0.426	Retinoic acid receptor gamma-1
1	0.574	0.426	Muscarinic acetylcholine receptor M2
1	0.574	0.426	Beta-secretase 1
1	0.574	0.426	Azurin
1	0.574	0.426	Macrophage migration inhibitory factor
1	0.574	0.426	Sodium channel protein type 2 subunit alpha
1	0.572	0.428	Ribosyldihydronicotinamide dehydrogenase [quinone]
1	0.572	0.428	D(2) dopamine receptor
1	0.572	0.428	Carbonic anhydrase 7
1	0.57	0.43	ATP-sensitive inward rectifier potassium channel 1
1	0.57	0.43	Focal adhesion kinase 1
1	0.57	0.43	Metallo-beta-lactamase L1
1	0.57	0.43	D-amino-acid oxidase
1	0.568	0.432	Gag-Pol polyprotein
1	0.566	0.434	Muscarinic acetylcholine receptor M5
1	0.566	0.434	5-hydroxytryptamine 2A receptor
1	0.566	0.434	Sodium/potassium-transporting ATPase alpha-1 chain
1	0.566	0.434	Phenylethanolamine N-methyltransferase
1	0.566	0.434	Chymotrypsin-like elastase family member 1
1	0.564	0.436	Sodium channel protein type 3 subunit alpha
1	0.564	0.436	Neuronal acetylcholine receptor subunit alpha-7
1	0.562	0.438	Histamine H2 receptor
1	0.562	0.438	Gamma-aminobutyric-acid receptor subunit alpha-6
1	0.562	0.438	Carboxypeptidase A1
1	0.56	0.44	Prostacyclin synthase
1	0.56	0.44	Neuronal acetylcholine receptor subunit alpha-2
1	0.56	0.44	DNA topoisomerase 2-alpha
1	0.56	0.44	NAD(P)H dehydrogenase [quinone] 1
1	0.56	0.44	Thymidylate synthase
1	0.56	0.44	Gamma-aminobutyric acid receptor subunit epsilon
1	0.56	0.44	Hydroxyacid oxidase 1
1	0.56	0.44	Tryptophan synthase beta chain
1	0.558	0.442	Glycogen phosphorylase, liver form
1	0.558	0.442	Renin
1	0.558	0.442	Ectonucleotide pyrophosphatase/phosphodiesterase family member 1
1	0.558	0.442	Cytochrome P450 51A1
1	0.558	0.442	Cell division protein kinase 5
1	0.558	0.442	Xanthine dehydrogenase/oxidase
1	0.556	0.444	Amiloride-sensitive sodium channel subunit alpha
1	0.556	0.444	5-hydroxytryptamine 2B receptor
1	0.556	0.444	5-hydroxytryptamine 1B receptor
1	0.556	0.444	5-hydroxytryptamine 6 receptor
1	0.554	0.446	Tyrosinase
1	0.554	0.446	Squalene monooxygenase
1	0.554	0.446	Cytochrome P450 2B6
1	0.552	0.448	Gamma-aminobutyric-acid receptor subunit alpha-3
1	0.552	0.448	Mitogen-activated protein kinase 1
1	0.552	0.448	Thymidine kinase
1	0.552	0.448	Basic fibroblast growth factor receptor 1
1	0.55	0.45	Glutamate [NMDA] receptor subunit epsilon-4
1	0.55	0.45	Gamma-aminobutyric-acid receptor subunit alpha-5
1	0.55	0.45	cAMP-specific 3',5'-cyclic phosphodiesterase 4D
1	0.55	0.45	Heat shock protein HSP 90-beta
1	0.55	0.45	(3R)-hydroxymyristoyl-acyl carrier protein dehydratase
1	0.548	0.452	5-hydroxytryptamine 3 receptor
1	0.548	0.452	Glutamate [NMDA] receptor subunit epsilon-1
1	0.548	0.452	Histone deacetylase 8
1	0.548	0.452	Streptavidin
1	0.548	0.452	Beta-lactamase CTX-M-9a
1	0.546	0.454	Voltage-dependent T-type calcium channel subunit alpha-1I
1	0.546	0.454	Neprilysin
1	0.546	0.454	5-hydroxytryptamine 7 receptor
1	0.546	0.454	Cell division control protein 2 homolog
1	0.546	0.454	Cytochrome P450-cam
1	0.546	0.454	Cathepsin H
1	0.546	0.454	STE20-like serine/threonine-protein kinase
1	0.544	0.456	DNA polymerase alpha catalytic subunit
1	0.544	0.456	Endoglucanase 5A
1	0.544	0.456	Enoyl-[acyl-carrier-protein] reductase [NADH]
1	0.542	0.458	5-hydroxytryptamine 1D receptor
1	0.542	0.458	cDNA FLJ42801 fis, clone BRCAN2001223, highly similar to Mitogen-activated protein kinase 10 (EC 2.7.11.24)
1	0.542	0.458	Penicillin-binding protein 1b
1	0.542	0.458	Penicillin-binding protein 1b
1	0.54	0.46	Apoptosis regulator Bcl-2
1	0.54	0.46	Delta-type opioid receptor
1	0.54	0.46	Tumor necrosis factor
1	0.54	0.46	Macrophage metalloelastase
1	0.54	0.46	Chitinase B
1	0.536	0.464	Vascular endothelial growth factor receptor 2
1	0.536	0.464	Hepatocyte growth factor receptor
1	0.536	0.464	Serine/threonine-protein kinase 6
1	0.536	0.464	Interleukin-2
1	0.536	0.464	Genome polyprotein
1	0.536	0.464	S-phase kinase-associated protein 1
1	0.534	0.466	Bifunctional aminoacyl-tRNA synthetase [Includes: Glutamyl-tRNA synthetase
1	0.534	0.466	Voltage-dependent P/Q-type calcium channel subunit alpha-1A
1	0.534	0.466	Vitamin K epoxide reductase complex subunit 1
1	0.534	0.466	Cytochrome b-c1 complex subunit 6, mitochondrial
1	0.534	0.466	Dihydrofolate reductase-like protein 1
1	0.534	0.466	Chitinase
1	0.532	0.468	Amiloride-sensitive sodium channel subunit gamma
1	0.532	0.468	Protein farnesyltransferase subunit beta
1	0.532	0.468	Cytochrome P450 2A6
1	0.532	0.468	Cytochrome c1, heme protein, mitochondrial
1	0.53	0.47	Penicillin-binding proteins 1A/1B
1	0.53	0.47	Glutathione reductase, mitochondrial
1	0.53	0.47	Stromelysin-1
1	0.53	0.47	Tyrosine-protein kinase HCK
1	0.53	0.47	Cytochrome P450 51
1	0.53	0.47	Tryptophan synthase alpha chain
1	0.528	0.472	Caspase-1
1	0.528	0.472	Inosine-5'-monophosphate dehydrogenase 1
1	0.528	0.472	Glutamate receptor, ionotropic kainate 2
1	0.528	0.472	Thymidylate synthase
1	0.528	0.472	Catechol O-methyltransferase
1	0.528	0.472	Fructose-1,6-bisphosphatase 1
1	0.528	0.472	Genome polyprotein
1	0.528	0.472	Transporter
1	0.526	0.474	Tryptophanyl-tRNA synthetase, cytoplasmic
1	0.526	0.474	Thyroid hormone receptor beta-1
1	0.526	0.474	3-hydroxy-3-methylglutaryl-coenzyme A reductase
1	0.526	0.474	Ephrin type-B receptor 4
1	0.526	0.474	Alpha-mannosidase 2
1	0.524	0.476	Nuclear receptor-interacting protein 1
1	0.522	0.478	Kappa-type opioid receptor
1	0.522	0.478	Glutathione S-transferase Mu 1
1	0.522	0.478	Transient receptor potential cation channel subfamily V member 1
1	0.522	0.478	Neuraminidase
1	0.522	0.478	Cathepsin F
1	0.522	0.478	Prolyl endopeptidase
1	0.52	0.48	Gamma-aminobutyric-acid receptor subunit alpha-2
1	0.52	0.48	5-hydroxytryptamine 1F receptor
1	0.52	0.48	Penicillin-binding protein 1B
1	0.52	0.48	Thymidine kinase
1	0.52	0.48	Sodium/hydrogen exchanger 1
1	0.52	0.48	DNA (cytosine-5)-methyltransferase 1
1	0.52	0.48	Neutrophil gelatinase-associated lipocalin
1	0.52	0.48	Serine protease hepsin
1	0.52	0.48	Serine/threonine-protein kinase haspin
1	0.52	0.48	Aralkylamine dehydrogenase heavy chain
1	0.518	0.482	Solute carrier family 12 member 2
1	0.516	0.484	Peroxisome proliferator-activated receptor delta
1	0.516	0.484	Death-associated protein kinase 1
1	0.516	0.484	Gamma-aminobutyric acid receptor subunit gamma-3
1	0.516	0.484	Rho-associated protein kinase 2
1	0.514	0.486	Mast/stem cell growth factor receptor
1	0.514	0.486	Pyruvate carboxylase, mitochondrial
1	0.514	0.486	Putative G-protein coupled receptor 44
1	0.514	0.486	Oxysterols receptor LXR-alpha
1	0.514	0.486	Phospholipase A2
1	0.512	0.488	Aldo-keto reductase family 1 member C1
1	0.512	0.488	Thymidine kinase
1	0.512	0.488	Cytochrome P450 11B1, mitochondrial
1	0.512	0.488	Nicotinate-nucleotide--dimethylbenzimidazole phosphoribosyltransferase
1	0.512	0.488	Adenosine deaminase
1	0.512	0.488	Cytochrome b-c1 complex subunit 2, mitochondrial
1	0.512	0.488	Casein kinase I isoform gamma-3
1	0.51	0.49	Progesterone receptor
1	0.51	0.49	Proto-oncogene tyrosine-protein kinase LCK
1	0.51	0.49	Ubiquinol-cytochrome-c reductase complex core protein 1, mitochondrial
1	0.51	0.49	Endoplasmin
1	0.51	0.49	Aromatic-amino-acid aminotransferase
1	0.51	0.49	Bacterial leucyl aminopeptidase
1	0.508	0.492	Adenosine A1 receptor
1	0.508	0.492	Solute carrier family 12 member 3
1	0.508	0.492	Pol polyprotein
1	0.508	0.492	Genome polyprotein
1	0.508	0.492	Envelope glycoprotein gp160
1	0.506	0.494	Cystine/glutamate transporter
1	0.506	0.494	Retinoic acid receptor beta
1	0.506	0.494	Acetyl-CoA carboxylase 2
1	0.506	0.494	3-oxoacyl-[acyl-carrier-protein] synthase 1
1	0.506	0.494	Tyrosine-protein kinase transforming protein Src
1	0.506	0.494	TRANSCRIPTIONAL REGULATORY REPRESSOR PROTEIN
1	0.506	0.494	Carbonic anhydrase 13
1	0.506	0.494	Aryl hydrocarbon receptor
1	0.506	0.494	1,2-dihydroxynaphthalene dioxygenase
1	0.506	0.494	Genome polyprotein
1	0.504	0.496	Fibroblast growth factor receptor 2
1	0.504	0.496	Protein tyrosine kinase 2 beta
1	0.504	0.496	6-deoxyerythronolide B hydroxylase
1	0.504	0.496	Fatty-acid amide hydrolase
1	0.504	0.496	Carbonic anhydrase 9
1	0.504	0.496	Endo-1,4-beta-xylanase Y
1	0.504	0.496	Gamma-aminobutyric acid receptor subunit theta
1	0.504	0.496	ATP synthase subunit alpha, mitochondrial
1	0.502	0.498	Synaptic vesicular amine transporter
1	0.502	0.498	ATP-binding cassette sub-family A member 1
1	0.502	0.498	Amiloride-sensitive amine oxidase [copper-containing]
1	0.502	0.498	Potassium voltage-gated channel subfamily H member 6
1	0.502	0.498	Cystathionine gamma-lyase
1	0.502	0.498	Membrane copper amine oxidase
1	0.502	0.498	Gamma-aminobutyric-acid receptor subunit beta-3
1	0.502	0.498	Fumarate reductase subunit C
1	0.5	0.5	Aldo-keto reductase family 1 member C3
1	0.5	0.5	Translocator protein
1	0.5	0.5	Dihydropteroate synthase
1	0.5	0.5	Rho-associated protein kinase 1
1	0.5	0.5	Cathepsin K
-1	0.5	0.5	Gamma-aminobutyric acid receptor subunit gamma-1
-1	0.5	0.5	Pol polyprotein
1	0.5	0.5	[Pyruvate dehydrogenase [lipoamide]] kinase isozyme 2, mitochondrial
-1	0.498	0.502	Nuclear receptor 0B1
-1	0.498	0.502	Angiotensin-converting enzyme
-1	0.498	0.502	Carnitine O-palmitoyltransferase I, liver isoform
-1	0.498	0.502	5-hydroxytryptamine 1E receptor
-1	0.498	0.502	Dual specificity mitogen-activated protein kinase kinase 1
-1	0.498	0.502	Dihydrofolate reductase
-1	0.498	0.502	Biphenyl-2,3-diol 1,2-dioxygenase
-1	0.498	0.502	Phosphatidylinositol 3-kinase regulatory subunit beta
-1	0.498	0.502	Liver carboxylesterase 1
-1	0.498	0.502	Genome polyprotein
-1	0.498	0.502	Myosin-14
-1	0.498	0.502	2-hydroxy-6-oxo-6-phenylhexa-2,4-dienoate hydrolase
-1	0.498	0.502	Cytochrome c nitrite reductase, catalytic subunit NfrA, putative
-1	0.496	0.504	Amiloride-sensitive sodium channel subunit beta
-1	0.496	0.504	Ribonucleoside-diphosphate reductase large subunit
-1	0.496	0.504	Amiloride-sensitive sodium channel subunit delta
-1	0.496	0.504	Retinal dehydrogenase 1
-1	0.496	0.504	Phosphatidylinositol 3-kinase regulatory subunit alpha
-1	0.496	0.504	Pancreatic alpha-amylase
-1	0.496	0.504	Nuclear receptor ROR-beta
-1	0.496	0.504	Serine/threonine-protein kinase Nek2
-1	0.496	0.504	ATP synthase subunit gamma, mitochondrial
-1	0.496	0.504	Reaction center protein M chain
-1	0.496	0.504	Galectin-9
-1	0.494	0.506	Vitamin K-dependent gamma-carboxylase
-1	0.494	0.506	Tubulin alpha-3 chain
-1	0.494	0.506	Carbonic anhydrase 12
-1	0.494	0.506	Plasmepsin-2
-1	0.494	0.506	Exotoxin A
-1	0.494	0.506	Pseudomonalisin
-1	0.494	0.506	Cholinesterase
-1	0.494	0.506	Voltage-dependent N-type calcium channel subunit alpha-1B
-1	0.494	0.506	Prostaglandin E2 receptor, EP3 subtype
-1	0.494	0.506	Histone deacetylase 4
-1	0.492	0.508	Muscarinic acetylcholine receptor M4
-1	0.492	0.508	Retinoic acid receptor alpha
-1	0.492	0.508	Vitamin D3 receptor
-1	0.492	0.508	Glutamate receptor 3
-1	0.492	0.508	Alkaline phosphatase, placental-like
-1	0.492	0.508	Gamma-aminobutyric acid receptor subunit delta
-1	0.492	0.508	Met proto-oncogene variant
-1	0.492	0.508	Small conductance calcium-activated potassium channel protein 1
-1	0.49	0.51	Retinoic acid receptor RXR-beta
-1	0.49	0.51	FL cytokine receptor
-1	0.49	0.51	4-aminobutyrate aminotransferase, mitochondrial
-1	0.49	0.51	DNA polymerase
-1	0.49	0.51	P protein [Includes: DNA-directed DNA polymerase
-1	0.49	0.51	Copper amine oxidase
-1	0.49	0.51	2'-hydroxybiphenyl-2-sulfinate desulfinase
-1	0.488	0.512	Sodium channel protein type 11 subunit alpha
-1	0.488	0.512	Kynureninase
-1	0.488	0.512	C-1-tetrahydrofolate synthase, cytoplasmic
-1	0.488	0.512	Dihydroneopterin aldolase
-1	0.488	0.512	D-alanyl-D-alanine carboxypeptidase
-1	0.488	0.512	Hyaluronate lyase
-1	0.488	0.512	Bifunctional P-450:NADPH-P450 reductase
-1	0.488	0.512	Histamine N-methyltransferase
-1	0.488	0.512	Colicin-E3
-1	0.488	0.512	Elongation factor 2
-1	0.486	0.514	Cathepsin B
-1	0.486	0.514	3-phosphoinositide-dependent protein kinase 1
-1	0.486	0.514	HTH-type transcriptional regulator qacR
-1	0.486	0.514	6-phosphogluconate dehydrogenase, decarboxylating
-1	0.486	0.514	HTH-type transcriptional regulator qacR
-1	0.486	0.514	Aralkylamine dehydrogenase light chain
-1	0.484	0.516	Voltage-dependent T-type calcium channel subunit alpha-1G
-1	0.484	0.516	Argininosuccinate lyase
-1	0.484	0.516	Heparin-binding growth factor 1
-1	0.484	0.516	Sodium channel protein type 9 subunit alpha
-1	0.484	0.516	Exoglucanase/xylanase [Includes: Exoglucanase
-1	0.484	0.516	Beta-galactosidase
-1	0.484	0.516	Genome polyprotein
-1	0.484	0.516	Tyrosine-protein kinase transforming protein Src
-1	0.482	0.518	Maltase-glucoamylase, intestinal
-1	0.482	0.518	Neuronal acetylcholine receptor subunit alpha-4
-1	0.482	0.518	Synaptic vesicle glycoprotein 2A
-1	0.482	0.518	S-methyl-5-thioadenosine phosphorylase
-1	0.482	0.518	Beta-hexosaminidase beta chain
-1	0.482	0.518	RAC-beta serine/threonine-protein kinase
-1	0.482	0.518	Tryptophanyl-tRNA synthetase
-1	0.482	0.518	Ig kappa chain V-II region RPMI 6410
-1	0.482	0.518	Prenyltransferase
-1	0.482	0.518	Putative cytochrome P450 130
-1	0.48	0.52	Proto-oncogene tyrosine-protein kinase ABL1
-1	0.48	0.52	Cytochrome P450 51
-1	0.48	0.52	Glycine receptor subunit alpha-1
-1	0.48	0.52	Gamma-aminobutyric-acid receptor subunit alpha-4
-1	0.48	0.52	Cholera enterotoxin subunit B
-1	0.48	0.52	Cytochrome b-c1 complex subunit Rieske, mitochondrial
-1	0.48	0.52	Fumarate reductase iron-sulfur subunit
-1	0.48	0.52	Actin-related protein 2/3 complex subunit 2
-1	0.48	0.52	50S ribosomal protein L36
-1	0.478	0.522	Tubulin beta-1 chain
-1	0.478	0.522	Integrin alpha-L
-1	0.478	0.522	DNA polymerase
-1	0.478	0.522	Erythropoietin receptor
-1	0.478	0.522	Cytochrome P450 2C8
-1	0.478	0.522	Apoptosis regulator Bcl-X
-1	0.478	0.522	Prostaglandin E2 receptor EP4 subtype
-1	0.476	0.524	Penicillin acylase
-1	0.476	0.524	MAP kinase-activated protein kinase 2
-1	0.476	0.524	N-acetylglucosamine-1-phosphodiester alpha-N-acetylglucosaminidase
-1	0.476	0.524	Carbonic anhydrase 14
-1	0.476	0.524	Glycylpeptide N-tetradecanoyltransferase 2
-1	0.474	0.526	Chymase
-1	0.474	0.526	Ferrichrome-iron receptor
-1	0.474	0.526	Sodium channel protein type 4 subunit alpha
-1	0.474	0.526	Solute carrier family 22 member 8
-1	0.474	0.526	Inorganic pyrophosphatase
-1	0.474	0.526	NHP2-like protein 1
-1	0.472	0.528	Kynurenine--oxoglutarate transaminase 1
-1	0.472	0.528	Melatonin receptor type 1B
-1	0.472	0.528	Endothelin-1 receptor
-1	0.472	0.528	Large structural protein
-1	0.472	0.528	Alanine racemase
-1	0.472	0.528	Keratin, type II cytoskeletal 7
-1	0.472	0.528	Transcription attenuation protein mtrB
-1	0.472	0.528	Polyhydroxybutyrate depolymerase, putative
-1	0.472	0.528	Pepsin A
-1	0.472	0.528	Poly [ADP-ribose] polymerase 2
-1	0.472	0.528	Genome polyprotein
-1	0.472	0.528	HTH-type transcriptional regulator ttgR
-1	0.472	0.528	Alkaline phosphatase, placental type
-1	0.47	0.53	Succinate dehydrogenase [ubiquinone] flavoprotein subunit, mitochondrial
-1	0.47	0.53	Potassium-transporting ATPase alpha chain 1
-1	0.47	0.53	Interferon-gamma receptor alpha chain
-1	0.47	0.53	Solute carrier family 22 member 11
-1	0.47	0.53	Beta-lactamase TEM
-1	0.47	0.53	Purine nucleoside phosphorylase deoD-type
-1	0.47	0.53	Cathepsin L
-1	0.47	0.53	Cell division protein kinase 8
-1	0.47	0.53	Vitamin K epoxide reductase complex subunit 1-like protein 1
-1	0.47	0.53	cAMP-specific 3',5'-cyclic phosphodiesterase 4C
-1	0.47	0.53	Riboflavin kinase/FMN adenylyltransferase
-1	0.47	0.53	Extended-spectrum beta-lactamase CTX-M-14
-1	0.47	0.53	Eosinophil peroxidase
-1	0.47	0.53	Potassium voltage-gated channel subfamily D member 3
-1	0.47	0.53	Pannexin-1
-1	0.47	0.53	Uracil-DNA glycosylase
-1	0.47	0.53	(3R)-hydroxymyristoyl-[acyl-carrier-protein] dehydratase
-1	0.47	0.53	Beta-lactamase TEM
-1	0.47	0.53	Neocarzinostatin
-1	0.47	0.53	Profilin-1
-1	0.47	0.53	TetR family transcriptional repressor LfrR
-1	0.468	0.532	Beta-lactamase
-1	0.468	0.532	D1 dopamine receptor-interacting protein calcyon
-1	0.468	0.532	Bile salt export pump
-1	0.468	0.532	Lethal factor
-1	0.468	0.532	Tryptase beta-2
-1	0.468	0.532	Trypsin-3
-1	0.468	0.532	Autolysin
-1	0.468	0.532	Tryptase beta-1
-1	0.468	0.532	2-hydroxychromene-2-carboxylate isomerase
-1	0.468	0.532	60S ribosomal protein L3
-1	0.468	0.532	Photosynthetic reaction center cytochrome c subunit
-1	0.468	0.532	Geranylgeranyl transferase type-2 subunit alpha
-1	0.468	0.532	Lethal factor
-1	0.468	0.532	Proto-oncogene tyrosine-protein kinase MER
-1	0.466	0.534	C-4 methylsterol oxidase
-1	0.466	0.534	Beta-1,4-galactosyltransferase 1
-1	0.466	0.534	Serine--pyruvate aminotransferase
-1	0.466	0.534	Inosine-5'-monophosphate dehydrogenase 2
-1	0.466	0.534	Epidermal growth factor receptor
-1	0.466	0.534	Vasopressin V1b receptor
-1	0.466	0.534	C-C chemokine receptor type 5
-1	0.466	0.534	Complement decay-accelerating factor
-1	0.466	0.534	Interleukin-12 subunit beta
-1	0.466	0.534	Myeloperoxidase
-1	0.466	0.534	Chondroitinase B
-1	0.466	0.534	Oxygen-insensitive NAD(P)H nitroreductase
-1	0.466	0.534	Bile acid receptor
-1	0.466	0.534	O-methyltransferase
-1	0.466	0.534	CHRNA7-FAM7A fusion protein
-1	0.466	0.534	Genome polyprotein
-1	0.466	0.534	Cytochrome b
-1	0.464	0.536	Prostaglandin E2 receptor, EP1 subtype
-1	0.464	0.536	SEC14-like protein 4
-1	0.464	0.536	Microsomal triglyceride transfer protein large subunit
-1	0.464	0.536	Carnitine O-acetyltransferase
-1	0.464	0.536	Mineralocorticoid receptor
-1	0.464	0.536	[Citrate [pro-3S]-lyase] ligase
-1	0.464	0.536	Metabotropic glutamate receptor 1
-1	0.464	0.536	Protein S100-A13
-1	0.464	0.536	Cytochrome b
-1	0.464	0.536	DNA topoisomerase 1
-1	0.464	0.536	Capsid protein P40
-1	0.464	0.536	Tyrosine-protein phosphatase yopH
-1	0.464	0.536	Deoxycytidine kinase
-1	0.464	0.536	Receptor-type tyrosine-protein phosphatase S
-1	0.464	0.536	Lipase
-1	0.464	0.536	UDP-glucuronosyltransferase 3A1
-1	0.464	0.536	Ig lambda chain V region 4A
-1	0.464	0.536	Penicillin-binding protein 1A
-1	0.464	0.536	Serine/threonine-protein kinase SRPK2
-1	0.462	0.538	Tyrosine aminotransferase
-1	0.462	0.538	Potassium voltage-gated channel subfamily H member 7
-1	0.462	0.538	Sodium/calcium exchanger 1
-1	0.462	0.538	Lactotransferrin
-1	0.462	0.538	Glutathione S-transferase Mu 2
-1	0.462	0.538	Pteridine reductase 1
-1	0.462	0.538	Phenylethylamine oxidase
-1	0.462	0.538	Pyruvate-ferredoxin oxidoreductase
-1	0.462	0.538	Growth/differentiation factor 5
-1	0.462	0.538	Peroxidase/catalase
-1	0.462	0.538	Neuraminidase
-1	0.462	0.538	Hydroxyindole O-methyltransferase
-1	0.462	0.538	Troponin C, skeletal muscle
-1	0.462	0.538	Death-associated protein kinase 3
-1	0.462	0.538	C-jun-amino-terminal kinase-interacting protein 1
-1	0.462	0.538	Cytochrome b-c1 complex subunit 9
-1	0.462	0.538	Genome polyprotein
-1	0.462	0.538	Actin-related protein 2/3 complex subunit 1B
-1	0.46	0.54	Sigma 1-type opioid receptor
-1	0.46	0.54	Neuronal acetylcholine receptor subunit alpha-10
-1	0.46	0.54	Glycine receptor subunit alpha-3
-1	0.46	0.54	Serine palmitoyltransferase 1
-1	0.46	0.54	Osteocalcin
-1	0.46	0.54	Potassium voltage-gated channel subfamily A member 1
-1	0.46	0.54	Dipeptidase 1
-1	0.46	0.54	Histone-lysine N-methyltransferase, H3 lysine-79 specific
-1	0.46	0.54	Potassium voltage-gated channel subfamily D member 2
-1	0.46	0.54	Cytochrome b-c1 complex subunit 10
-1	0.46	0.54	Cytochrome b6-f complex subunit 7
-1	0.46	0.54	Light-harvesting protein B-800/850 alpha chain
-1	0.46	0.54	Gag polyprotein
-1	0.46	0.54	Poly [ADP-ribose] polymerase 15
-1	0.458	0.542	5-hydroxytryptamine 4 receptor
-1	0.458	0.542	DNA gyrase subunit A
-1	0.458	0.542	Thyrotropin receptor
-1	0.458	0.542	Potassium channel subfamily K member 6
-1	0.458	0.542	Pancreatic triacylglycerol lipase
-1	0.458	0.542	Epoxide hydrolase 2
-1	0.458	0.542	Angiotensin-converting enzyme 2
-1	0.458	0.542	Solute carrier family 22 member 6
-1	0.458	0.542	Uridine phosphorylase
-1	0.458	0.542	Cap-specific mRNA
-1	0.458	0.542	Glutaminyl-peptide cyclotransferase
-1	0.458	0.542	Lactase-like protein
-1	0.458	0.542	Lactase-phlorizin hydrolase
-1	0.456	0.544	RAC-alpha serine/threonine-protein kinase
-1	0.456	0.544	Retinoic acid receptor responder protein 1
-1	0.456	0.544	GPI-linked NAD(P)(+)--arginine ADP-ribosyltransferase 1
-1	0.456	0.544	Tumor necrosis factor receptor superfamily member 1B
-1	0.456	0.544	Troponin C, slow skeletal and cardiac muscles
-1	0.456	0.544	Tyrosine-protein kinase SYK
-1	0.456	0.544	Nicotinate-nucleotide pyrophosphorylase [carboxylating]
-1	0.456	0.544	Gag-Pol polyprotein
-1	0.456	0.544	Candidapepsin-2
-1	0.456	0.544	Phospholipase A1 precursor
-1	0.456	0.544	Collagen alpha-1(II) chain
-1	0.456	0.544	Gamma-aminobutyric-acid receptor subunit beta-1
-1	0.456	0.544	Cytochrome P450 1A2
-1	0.456	0.544	Dihydropteroate synthase
-1	0.456	0.544	Genome polyprotein
-1	0.456	0.544	Probable ribosome biogenesis protein RLP24
-1	0.454	0.546	Peroxisome proliferator-activated receptor alpha
-1	0.454	0.546	S-adenosylmethionine decarboxylase proenzyme
-1	0.454	0.546	Clavaminate synthase 1
-1	0.454	0.546	Tyrosine-protein kinase JAK2
-1	0.454	0.546	Cytochrome b6
-1	0.454	0.546	Pol polyprotein
-1	0.454	0.546	Phosphotriesterase
-1	0.454	0.546	Ig gamma-2 chain C region
-1	0.454	0.546	Ig kappa chain C region
-1	0.454	0.546	Actin-related protein 2
-1	0.452	0.548	Phenylalanyl-tRNA synthetase, mitochondrial
-1	0.452	0.548	DNA polymerase beta
-1	0.452	0.548	Interferon-alpha/beta receptor beta chain
-1	0.452	0.548	Fumarate reductase flavoprotein subunit
-1	0.452	0.548	Phosphoenolpyruvate carboxykinase, cytosolic [GTP]
-1	0.452	0.548	Natriuretic peptides B
-1	0.452	0.548	Protein S100-B
-1	0.452	0.548	Neuraminidase
-1	0.452	0.548	Genome polyprotein
-1	0.452	0.548	Tryptophanyl-tRNA synthetase 2
-1	0.452	0.548	Soluble cytochrome b562 precursor
-1	0.452	0.548	Retinoblastoma-associated protein
-1	0.452	0.548	Endonuclease III
-1	0.452	0.548	Mitogen-activated protein kinase 12
-1	0.452	0.548	Ribonuclease pancreatic
-1	0.452	0.548	Gamma-aminobutyric acid receptor subunit gamma-2
-1	0.452	0.548	Cytochrome b6-f complex subunit 5
-1	0.452	0.548	Carcinoembryonic antigen-related cell adhesion molecule 5
-1	0.452	0.548	Peroxisomal 3,2-trans-enoyl-CoA isomerase
-1	0.45	0.55	Antithrombin-III
-1	0.45	0.55	Somatostatin receptor type 1
-1	0.45	0.55	Glutamate [NMDA] receptor subunit epsilon-3
-1	0.45	0.55	Methionine synthase
-1	0.45	0.55	Cathepsin D
-1	0.45	0.55	Atrial natriuretic peptide receptor B
-1	0.45	0.55	Aspartate aminotransferase
-1	0.45	0.55	Signal peptidase I
-1	0.45	0.55	Pentaerythritol tetranitrate reductase
-1	0.45	0.55	FcbC1 protein
-1	0.45	0.55	Putative cytochrome P450
-1	0.45	0.55	Hepatocyte nuclear factor 4-gamma
-1	0.45	0.55	Stromelysin-2
-1	0.448	0.552	Cannabinoid receptor 1
-1	0.448	0.552	Potassium channel subfamily K member 1
-1	0.448	0.552	Corticosteroid 11-beta-dehydrogenase isozyme 1
-1	0.448	0.552	DNA topoisomerase 4 subunit A
-1	0.448	0.552	26S proteasome non-ATPase regulatory subunit 1
-1	0.448	0.552	Integrin alpha-4
-1	0.448	0.552	Flavin reductase
-1	0.448	0.552	Phosphoserine aminotransferase
-1	0.448	0.552	Interferon-alpha/beta receptor alpha chain
-1	0.448	0.552	Proteinase-activated receptor 1
-1	0.448	0.552	G protein-activated inward rectifier potassium channel 1
-1	0.448	0.552	Epithelial discoidin domain-containing receptor 1
-1	0.448	0.552	Enoyl-[acyl-carrier-protein] reductase [NADH]
-1	0.448	0.552	Putative family 31 glucosidase yicI
-1	0.448	0.552	ATP-sensitive inward rectifier potassium channel 8
-1	0.448	0.552	Beta crystallin B1
-1	0.448	0.552	Genome polyprotein
-1	0.448	0.552	High-affinity cGMP-specific 3',5'-cyclic phosphodiesterase 9A
-1	0.448	0.552	Voltage-dependent calcium channel subunit alpha-2/delta-3
-1	0.448	0.552	Reaction center protein H chain
-1	0.446	0.554	Coagulation factor V
-1	0.446	0.554	Histo-blood group ABO system transferase
-1	0.446	0.554	Tyrosine-protein kinase ABL2
-1	0.446	0.554	Melatonin receptor type 1A
-1	0.446	0.554	Thromboxane A2 receptor
-1	0.446	0.554	Transforming growth factor beta-1
-1	0.446	0.554	Canalicular multispecific organic anion transporter 1
-1	0.446	0.554	Tissue-type plasminogen activator
-1	0.446	0.554	Genome polyprotein
-1	0.446	0.554	Elongation of very long chain fatty acids protein 4
-1	0.446	0.554	Glutathione S-transferase Mu 5
-1	0.446	0.554	Diacylglycerol kinase delta
-1	0.446	0.554	Endoglucanase E1
-1	0.446	0.554	Histone deacetylase 7a
-1	0.446	0.554	DNA polymerase epsilon subunit 4
-1	0.446	0.554	Light-harvesting protein B-800/820 alpha chain
-1	0.446	0.554	Hepatocyte nuclear factor 4-alpha
-1	0.446	0.554	Ig heavy chain V-I region ND
-1	0.444	0.556	Cysteine dioxygenase
-1	0.444	0.556	Probable leucyl-tRNA synthetase, mitochondrial
-1	0.444	0.556	Alcohol dehydrogenase 1B
-1	0.444	0.556	Voltage-dependent L-type calcium channel subunit alpha-1C
-1	0.444	0.556	Phenylalanyl-tRNA synthetase beta chain
-1	0.444	0.556	Growth hormone-releasing hormone receptor
-1	0.444	0.556	B-Raf proto-oncogene serine/threonine-protein kinase
-1	0.444	0.556	Activated CDC42 kinase 1
-1	0.444	0.556	Corticotropin-lipotropin
-1	0.444	0.556	UDP-3-O-[3-hydroxymyristoyl] N-acetylglucosamine deacetylase
-1	0.444	0.556	Collagen alpha-1(III) chain
-1	0.444	0.556	Cell division protein kinase 6
-1	0.444	0.556	Penicillin binding protein 2a
-1	0.444	0.556	Gamma-aminobutyric acid receptor subunit rho-3
-1	0.444	0.556	Cation-independent mannose-6-phosphate receptor
-1	0.444	0.556	Serine/threonine-protein phosphatase PP1-alpha catalytic subunit
-1	0.444	0.556	60S ribosomal protein L15
-1	0.444	0.556	Sarcoplasmic/endoplasmic reticulum calcium ATPase 1
-1	0.444	0.556	Serine/threonine-protein kinase MST4
-1	0.444	0.556	Reverse transcriptase/RNaseH
-1	0.444	0.556	Casein kinase I isoform gamma-1
-1	0.442	0.558	Dopamine beta-hydroxylase
-1	0.442	0.558	Substance-P receptor
-1	0.442	0.558	Bifunctional dihydrofolate reductase-thymidylate synthase
-1	0.442	0.558	NADH-ubiquinone oxidoreductase chain 5
-1	0.442	0.558	Nuclear factor NF-kappa-B p105 subunit
-1	0.442	0.558	Proto-oncogene protein c-fos
-1	0.442	0.558	Acriflavine resistance protein B
-1	0.442	0.558	Neuraminidase
-1	0.442	0.558	Cytokine receptor common gamma chain
-1	0.442	0.558	Bone-marrow proteoglycan
-1	0.442	0.558	Probable pyruvate-flavodoxin oxidoreductase
-1	0.442	0.558	Halohydrin dehalogenase
-1	0.442	0.558	2,3-dichloro-1-propanol dehalogenase
-1	0.442	0.558	Parathyroid hormone/parathyroid hormone-related peptide receptor
-1	0.442	0.558	DNA polymerase epsilon catalytic subunit A
-1	0.442	0.558	DNA polymerase epsilon subunit 3
-1	0.442	0.558	Reaction center protein L chain
-1	0.442	0.558	Cytochrome b6-f complex subunit 6
-1	0.442	0.558	Cytochrome c oxidase subunit 8A, mitochondrial
-1	0.442	0.558	Light-harvesting protein B-800/850 beta 1 chain
-1	0.442	0.558	Arylacetamide deacetylase-like 2
-1	0.442	0.558	Formate dehydrogenase, nitrate-inducible, cytochrome b556(fdn) subunit
-1	0.442	0.558	Penicillin-binding protein 2
-1	0.442	0.558	Epididymal-specific lipocalin-9
-1	0.442	0.558	Calcium/calmodulin-dependent protein kinase type 1D
-1	0.442	0.558	Afadin
-1	0.442	0.558	Alpha-amylase G-6
-1	0.44	0.56	Hypoxanthine-guanine phosphoribosyltransferase
-1	0.44	0.56	Toll-like receptor 7
-1	0.44	0.56	Vascular endothelial growth factor A
-1	0.44	0.56	Carnitine O-palmitoyltransferase 2, mitochondrial
-1	0.44	0.56	Branched-chain-amino-acid aminotransferase, cytosolic
-1	0.44	0.56	High-affinity cAMP-specific 3',5'-cyclic phosphodiesterase 7A
-1	0.44	0.56	ATP-sensitive inward rectifier potassium channel 11
-1	0.44	0.56	Branched-chain-amino-acid aminotransferase, mitochondrial
-1	0.44	0.56	Glucagon-like peptide 1 receptor
-1	0.44	0.56	Bone morphogenetic protein 2
-1	0.44	0.56	Small inducible cytokine A2
-1	0.44	0.56	Thromboxane-A synthase
-1	0.44	0.56	Dihydropteroate synthase 1
-1	0.44	0.56	Glutathione S-transferase A2
-1	0.44	0.56	Cell division protein kinase 4
-1	0.44	0.56	Succinate dehydrogenase [ubiquinone] iron-sulfur subunit, mitochondrial
-1	0.44	0.56	Purine trans deoxyribosylase
-1	0.44	0.56	Glycoprotein hormones alpha chain
-1	0.44	0.56	Hemagglutinin
-1	0.44	0.56	Trans-sialidase
-1	0.44	0.56	Integrin beta-4
-1	0.44	0.56	Dual 3',5'-cyclic-AMP and -GMP phosphodiesterase 11A
-1	0.44	0.56	Geranylgeranyl pyrophosphate synthetase
-1	0.44	0.56	Rab proteins geranylgeranyltransferase component A 1
-1	0.44	0.56	UvrABC system protein B
-1	0.44	0.56	Small conductance calcium-activated potassium channel protein 3
-1	0.438	0.562	Alcohol dehydrogenase 1A
-1	0.438	0.562	Granulocyte-macrophage colony-stimulating factor receptor alpha chain
-1	0.438	0.562	Pro-epidermal growth factor
-1	0.438	0.562	Caspase-3
-1	0.438	0.562	Gag-Pol polyprotein
-1	0.438	0.562	Tubulin beta-2C chain
-1	0.438	0.562	Beta-lactamase
-1	0.438	0.562	Nidogen-1
-1	0.438	0.562	Tryptophanyl-tRNA synthetase, mitochondrial
-1	0.438	0.562	RNA-dependent RNA-polymerase
-1	0.438	0.562	DNA topoisomerase 2-beta
-1	0.438	0.562	Putative cytochrome P450
-1	0.438	0.562	Insulin
-1	0.438	0.562	Beta-2-microglobulin
-1	0.438	0.562	Apocytochrome f
-1	0.438	0.562	Proteasome subunit alpha type-4
-1	0.438	0.562	Fumarate reductase cytochrome b subunit
-1	0.438	0.562	Bifunctional protein glmU
-1	0.438	0.562	Hypothetical exotoxin A
-1	0.436	0.564	Cystathionine beta-synthase
-1	0.436	0.564	Ornithine decarboxylase
-1	0.436	0.564	Bile salt sulfotransferase
-1	0.436	0.564	Chitotriosidase-1
-1	0.436	0.564	Tripartite motif-containing protein 13
-1	0.436	0.564	Steryl-sulfatase
-1	0.436	0.564	Galactosylgalactosylxylosylprotein 3-beta-glucuronosyltransferase 1
-1	0.436	0.564	Modification methylase RsrI
-1	0.436	0.564	Lipase
-1	0.436	0.564	Cell division protein kinase 7
-1	0.436	0.564	Uracil-DNA glycosylase
-1	0.436	0.564	Casein kinase I isoform gamma-2
-1	0.436	0.564	Serine/threonine-protein phosphatase 2A 56 kDa regulatory subunit gamma isoform
-1	0.436	0.564	Aerobic glycerol-3-phosphate dehydrogenase
-1	0.436	0.564	L-phenylalanine dehydrogenase
-1	0.434	0.566	Histidine decarboxylase
-1	0.434	0.566	Sterol O-acyltransferase 1
-1	0.434	0.566	Sodium channel protein type 10 subunit alpha
-1	0.434	0.566	Vasopressin V2 receptor
-1	0.434	0.566	Secretin receptor
-1	0.434	0.566	Interleukin-11 receptor alpha chain
-1	0.434	0.566	Tyrosine 3-monooxygenase
-1	0.434	0.566	Glutathione S-transferase Mu 4
-1	0.434	0.566	Ubiquitin-protein ligase E3 Mdm2
-1	0.434	0.566	Bifunctional purine biosynthesis protein PURH [Includes: Phosphoribosylaminoimidazolecarboxamide formyltransferase
-1	0.434	0.566	Heat-labile enterotoxin B chain
-1	0.434	0.566	Glycylpeptide N-tetradecanoyltransferase
-1	0.434	0.566	DNA-3-methyladenine glycosylase 1
-1	0.434	0.566	Fructose-bisphosphate aldolase A
-1	0.434	0.566	DNA topoisomerase 1
-1	0.434	0.566	Streptopain precursor
-1	0.434	0.566	Low affinity immunoglobulin gamma Fc region receptor III-A
-1	0.434	0.566	Adenylosuccinate synthetase
-1	0.434	0.566	Gag polyprotein
-1	0.434	0.566	Endo-1,4-beta-xylanase
-1	0.434	0.566	Putative aminooxidase
-1	0.434	0.566	HLA class I histocompatibility antigen, A-2 alpha chain
-1	0.434	0.566	Adenylate cyclase type 5
-1	0.434	0.566	Prostasin
-1	0.434	0.566	Dual specificity protein kinase TTK
-1	0.434	0.566	Succinate dehydrogenase hydrophobic membrane anchor subunit
-1	0.434	0.566	Cytochrome b-c1 complex subunit 8
-1	0.434	0.566	Putative uncharacterized protein
-1	0.434	0.566	D-Amino acid amidase
-1	0.432	0.568	Sodium-dependent multivitamin transporter
-1	0.432	0.568	Gamma-aminobutyric-acid receptor subunit rho-1
-1	0.432	0.568	Ceramide glucosyltransferase
-1	0.432	0.568	3-oxo-5-alpha-steroid 4-dehydrogenase 1
-1	0.432	0.568	Insulin receptor substrate 1
-1	0.432	0.568	Beta-nerve growth factor
-1	0.432	0.568	Endothelial protein C receptor
-1	0.432	0.568	Ganglioside GM2 activator
-1	0.432	0.568	Genome polyprotein
-1	0.432	0.568	Salivary alpha-amylase
-1	0.432	0.568	Alpha-lytic protease
-1	0.432	0.568	cGMP-dependent 3',5'-cyclic phosphodiesterase
-1	0.432	0.568	Keratin, type II cytoskeletal 8
-1	0.432	0.568	Beta-1,4-galactosyltransferase 2
-1	0.432	0.568	Glycine N-acyltransferase
-1	0.432	0.568	Vascular endothelial growth factor
-1	0.432	0.568	ActVA 6 protein
-1	0.432	0.568	tRNA
-1	0.432	0.568	Modification methylase PvuII
-1	0.432	0.568	Histone acetyltransferase PCAF
-1	0.432	0.568	Calcium-activated potassium channel subunit beta 2
-1	0.432	0.568	Steroidogenic factor 1
-1	0.432	0.568	DNA-directed RNA polymerase beta chain
-1	0.432	0.568	Thyroid hormone receptor, alpha isoform 1 variant
-1	0.432	0.568	Cytochrome c oxidase polypeptide 7A1, mitochondrial
-1	0.432	0.568	Putative uncharacterized protein
-1	0.432	0.568	Actin-related protein 2/3 complex subunit 3
-1	0.432	0.568	CREB-binding protein
-1	0.43	0.57	Pyridoxal kinase
-1	0.43	0.57	Type-1 angiotensin II receptor
-1	0.43	0.57	Lutropin-choriogonadotropic hormone receptor
-1	0.43	0.57	Beta platelet-derived growth factor receptor
-1	0.43	0.57	Valyl-tRNA synthetase
-1	0.43	0.57	Monocarboxylate transporter 2
-1	0.43	0.57	26S proteasome non-ATPase regulatory subunit 2
-1	0.43	0.57	Propionyl-CoA carboxylase alpha chain, mitochondrial
-1	0.43	0.57	Proton-coupled amino acid transporter 1
-1	0.43	0.57	Acetyl-CoA carboxylase 1
-1	0.43	0.57	DNA gyrase subunit B
-1	0.43	0.57	Mannose-6-phosphate receptor-binding protein 1
-1	0.43	0.57	Alpha-2-macroglobulin
-1	0.43	0.57	Histamine H3 receptor
-1	0.43	0.57	Scavenger mRNA-decapping enzyme DcpS
-1	0.43	0.57	Steroid Delta-isomerase
-1	0.43	0.57	Cyclomaltodextrin glucanotransferase
-1	0.43	0.57	Endoplasmic reticulum mannosyl-oligosaccharide 1,2-alpha-mannosidase
-1	0.43	0.57	Serine/threonine-protein phosphatase PP1-gamma catalytic subunit
-1	0.43	0.57	Phospholipase C
-1	0.43	0.57	Histidinol dehydrogenase
-1	0.43	0.57	3-dehydroquinate dehydratase
-1	0.43	0.57	Early endosome antigen 1
-1	0.43	0.57	Tyrosine-protein kinase transforming protein Abl
-1	0.43	0.57	Methylmalonic aciduria and homocystinuria type C protein
-1	0.43	0.57	Voltage-dependent L-type calcium channel subunit alpha-1D
-1	0.43	0.57	L(+)-mandelate dehydrogenase
-1	0.43	0.57	Arylsulfatase A
-1	0.43	0.57	Adenosine kinase
-1	0.43	0.57	Dehydrosqualene synthase
-1	0.43	0.57	Cholera toxin beta subunit
-1	0.43	0.57	FMN-dependent NADH-azoreductase 1
-1	0.428	0.572	Vascular endothelial growth factor receptor 1
-1	0.428	0.572	Opioid receptor, sigma 1
-1	0.428	0.572	Monocarboxylate transporter 4
-1	0.428	0.572	Macrophage colony-stimulating factor 1 receptor
-1	0.428	0.572	Lactoylglutathione lyase
-1	0.428	0.572	Protein-arginine deiminase type-4
-1	0.428	0.572	Lanosterol synthase
-1	0.428	0.572	Maltose-binding periplasmic protein precursor
-1	0.428	0.572	Dihydrofolate reductase
-1	0.428	0.572	Calreticulin
-1	0.428	0.572	Collagen alpha-2(I) chain
-1	0.428	0.572	Alanine-glyoxylate aminotransferase homolog
-1	0.428	0.572	Egl nine homolog 2
-1	0.428	0.572	Gamma-aminobutyric-acid receptor subunit beta-2
-1	0.428	0.572	Penicillin G acylase
-1	0.428	0.572	Poly [ADP-ribose] polymerase 3
-1	0.428	0.572	Elongation factor Tu GTP-binding domain-containing protein 1
-1	0.428	0.572	Non-receptor tyrosine-protein kinase TYK2
-1	0.428	0.572	Actin-related protein 3
-1	0.428	0.572	Cytochrome c-L
-1	0.426	0.574	Sodium/potassium-transporting ATPase gamma chain
-1	0.426	0.574	Sodium- and chloride-dependent GABA transporter 1
-1	0.426	0.574	Envelope glycoprotein
-1	0.426	0.574	Calcitonin receptor
-1	0.426	0.574	Prostacyclin receptor
-1	0.426	0.574	NADH-ubiquinone oxidoreductase chain 1
-1	0.426	0.574	Farnesyl pyrophosphate synthetase
-1	0.426	0.574	Histone deacetylase 9
-1	0.426	0.574	Interferon gamma
-1	0.426	0.574	Glucokinase
-1	0.426	0.574	85 kDa calcium-independent phospholipase A2
-1	0.426	0.574	Intercellular adhesion molecule 1
-1	0.426	0.574	Annexin A2
-1	0.426	0.574	Protein S100-A12
-1	0.426	0.574	Dethiobiotin synthetase
-1	0.426	0.574	Beta-lactamase SHV-1 precursor
-1	0.426	0.574	Glucagon-like peptide 2 receptor
-1	0.426	0.574	Glutathione S-transferase A1
-1	0.426	0.574	PROBABLE NAPHTHOATE SYNTHASE MENB
-1	0.426	0.574	L-allo-threonine aldolase
-1	0.426	0.574	Split-Soret cytochrome c
-1	0.426	0.574	DUTPase
-1	0.426	0.574	Cytochrome P450 2C18
-1	0.426	0.574	Carbonic anhydrase 3
-1	0.426	0.574	Cytochrome P450
-1	0.426	0.574	Replicase polyprotein 1a
-1	0.426	0.574	Beta-lactamase SHV-1
-1	0.426	0.574	Protease 1
-1	0.426	0.574	Orf1a polyprotein
-1	0.424	0.576	High affinity immunoglobulin epsilon receptor gamma-subunit
-1	0.424	0.576	Vasopressin V1a receptor
-1	0.424	0.576	Taste receptor type 1 member 2
-1	0.424	0.576	Glutamate [NMDA] receptor subunit 3B
-1	0.424	0.576	Granulocyte colony-stimulating factor receptor
-1	0.424	0.576	T-lymphocyte activation antigen CD80
-1	0.424	0.576	Receptor activity-modifying protein 2
-1	0.424	0.576	Interleukin-3 receptor alpha chain
-1	0.424	0.576	Protein NOV homolog
-1	0.424	0.576	Guanyl-specific ribonuclease Sa
-1	0.424	0.576	Nitric oxide synthase oxygenase
-1	0.424	0.576	Peptide deformylase
-1	0.424	0.576	N-acetylornithine carbamoyltransferase
-1	0.424	0.576	Glyceraldehyde-3-phosphate dehydrogenase, glycosomal
-1	0.424	0.576	M-phase inducer phosphatase 2
-1	0.424	0.576	Dihydrofolate reductase
-1	0.424	0.576	Voltage-dependent L-type calcium channel subunit alpha-1F
-1	0.424	0.576	Beta-lactamase CTX-M-27
-1	0.424	0.576	Hemophore HasA
-1	0.424	0.576	60S ribosomal protein L23a
-1	0.424	0.576	Proteasome subunit alpha type-6
-1	0.424	0.576	Nuclear factor erythroid 2-related factor 1
-1	0.424	0.576	Actin-related protein 2/3 complex subunit 5
-1	0.422	0.578	Collagen alpha-1(I) chain
-1	0.422	0.578	Cysteinyl leukotriene receptor 2
-1	0.422	0.578	Gonadotropin-releasing hormone receptor
-1	0.422	0.578	Gamma-aminobutyric acid type B receptor, subunit 1
-1	0.422	0.578	Solute carrier family 12 member 7
-1	0.422	0.578	Alcohol dehydrogenase 1C
-1	0.422	0.578	Interferon-gamma receptor beta chain
-1	0.422	0.578	Glyceraldehyde-3-phosphate dehydrogenase
-1	0.422	0.578	Methionyl-tRNA synthetase, cytoplasmic
-1	0.422	0.578	Guanidinoacetate N-methyltransferase
-1	0.422	0.578	High affinity immunoglobulin gamma Fc receptor I
-1	0.422	0.578	Glycine receptor subunit alpha-2
-1	0.422	0.578	Oxytocin-neurophysin 1
-1	0.422	0.578	Penicillin-binding protein 3
-1	0.422	0.578	Complement C5
-1	0.422	0.578	Lecithin retinol acyltransferase
-1	0.422	0.578	Peroxiredoxin-5, mitochondrial
-1	0.422	0.578	Gap junction alpha-1 protein
-1	0.422	0.578	Proactivator polypeptide
-1	0.422	0.578	Nonsecretory ribonuclease
-1	0.422	0.578	Adenosylmethionine-8-amino-7-oxononanoate aminotransferase
-1	0.422	0.578	Sialidase-2
-1	0.422	0.578	Nischarin
-1	0.422	0.578	6-phosphofructo-2-kinase/fructose-2,6-biphosphatase 4
-1	0.422	0.578	Cytochrome c oxidase subunit 3
-1	0.422	0.578	Reaction center protein L chain
-1	0.422	0.578	Genome polyprotein
-1	0.42	0.58	Insulin receptor
-1	0.42	0.58	NADH dehydrogenase [ubiquinone] 1 beta subcomplex subunit 1
-1	0.42	0.58	Interleukin-2 receptor subunit beta
-1	0.42	0.58	Fusion glycoprotein F0
-1	0.42	0.58	Cysteinyl leukotriene receptor 1
-1	0.42	0.58	Glyceraldehyde-3-phosphate dehydrogenase, testis-specific
-1	0.42	0.58	Glutathione S-transferase P
-1	0.42	0.58	Voltage-dependent T-type calcium channel subunit alpha-1H
-1	0.42	0.58	Dihydropyrimidine dehydrogenase [NADP+]
-1	0.42	0.58	Plasminogen activator inhibitor 2
-1	0.42	0.58	fMet-Leu-Phe receptor
-1	0.42	0.58	Calnexin
-1	0.42	0.58	Ceruloplasmin
-1	0.42	0.58	Equilibrative nucleoside transporter 1
-1	0.42	0.58	Acetyl-CoA acetyltransferase
-1	0.42	0.58	Dihydrofolate reductase
-1	0.42	0.58	Probable tautomerase ydcE
-1	0.42	0.58	Pol polyprotein
-1	0.42	0.58	N-succinylarginine dihydrolase
-1	0.42	0.58	Cathepsin L2
-1	0.42	0.58	Outer membrane protein A precursor
-1	0.42	0.58	Alpha-ketoglutarate-dependent dioxygenase alkB homolog 3
-1	0.42	0.58	Toll-like receptor 4
-1	0.42	0.58	Cytochrome b6-f complex subunit 4
-1	0.42	0.58	Aminopeptidase
-1	0.42	0.58	Carbonic anhydrase 5A, mitochondrial
-1	0.42	0.58	Matrilysin
-1	0.42	0.58	1-deoxypentalenic acid 11-beta hydroxylase
-1	0.42	0.58	60S ribosomal protein L10-like
-1	0.42	0.58	Cyclin homolog
-1	0.42	0.58	Cytochrome b
-1	0.42	0.58	Cytochrome c oxidase polypeptide 2A
-1	0.42	0.58	Pyruvate carboxylase
-1	0.42	0.58	Outer membrane protein W
-1	0.42	0.58	Group IID secretory phospholipase A2
-1	0.42	0.58	Methylamine dehydrogenase light chain
-1	0.418	0.582	Neuraminidase
-1	0.418	0.582	Cysteine desulfurase, mitochondrial
-1	0.418	0.582	Cytochrome P450 17A1
-1	0.418	0.582	Adenosine A3 receptor
-1	0.418	0.582	Aspartate aminotransferase, mitochondrial
-1	0.418	0.582	Penicillin-binding protein 1A
-1	0.418	0.582	Glutamate [NMDA] receptor subunit 3A
-1	0.418	0.582	Insulin-like growth factor 1 receptor
-1	0.418	0.582	Heparin-binding growth factor 2
-1	0.418	0.582	Major NAD(P)H-flavin oxidoreductase
-1	0.418	0.582	Vesicle-associated membrane protein 1
-1	0.418	0.582	Hepatic peroxysomal alanine:glyoxylate aminotransferase
-1	0.418	0.582	Inositol polyphosphate 1-phosphatase
-1	0.418	0.582	Proteasome subunit beta type 1
-1	0.418	0.582	Voltage-dependent calcium channel subunit alpha-2/delta-2
-1	0.418	0.582	Cytohesin-2
-1	0.418	0.582	Genome polyprotein
-1	0.418	0.582	Hemoglobin-like protein HbO
-1	0.418	0.582	Pumilio homolog 1
-1	0.418	0.582	UDP-N-acetylenolpyruvoylglucosamine reductase
-1	0.418	0.582	Bifunctional protein glmU
-1	0.418	0.582	D-alanyl-D-alanine carboxypeptidase
-1	0.418	0.582	Tumor necrosis factor ligand superfamily member 11
-1	0.418	0.582	Gamma-aminobutyric acid receptor subunit pi
-1	0.418	0.582	NS3 protease
-1	0.418	0.582	GrlR
-1	0.418	0.582	Kallikrein-7
-1	0.418	0.582	TraN protein
-1	0.418	0.582	Poliovirus receptor
-1	0.416	0.584	Cytosolic purine 5'-nucleotidase
-1	0.416	0.584	Glycine amidinotransferase, mitochondrial
-1	0.416	0.584	Peroxisomal carnitine O-octanoyltransferase
-1	0.416	0.584	Methylcrotonoyl-CoA carboxylase subunit alpha, mitochondrial
-1	0.416	0.584	Pyruvate dehydrogenase [cytochrome]
-1	0.416	0.584	Glutathione S-transferase theta-1
-1	0.416	0.584	Low affinity immunoglobulin gamma Fc region receptor III-B
-1	0.416	0.584	Fatty acid synthase
-1	0.416	0.584	Glucose-6-phosphate isomerase
-1	0.416	0.584	Peptidyl-prolyl cis-trans isomerase, mitochondrial
-1	0.416	0.584	Thymidylate synthase thyX
-1	0.416	0.584	Alkaline protease
-1	0.416	0.584	Urocanate hydratase
-1	0.416	0.584	Glucose--fructose oxidoreductase
-1	0.416	0.584	Soluble calcium-activated nucleotidase 1
-1	0.416	0.584	Serine hydroxymethyltransferase
-1	0.416	0.584	Low affinity immunoglobulin gamma Fc region receptor II-b
-1	0.416	0.584	Alanine aminotransferase 2
-1	0.416	0.584	Voltage-dependent anion-selective channel protein 3
-1	0.416	0.584	Peptide deformylase
-1	0.416	0.584	Cytochrome P450 165C4
-1	0.416	0.584	Endo-a1,5-arabinanase
-1	0.416	0.584	Penicillin-binding protein 2
-1	0.416	0.584	Carbonic anhydrase-related protein 11
-1	0.416	0.584	Matrix metalloproteinase-17
-1	0.416	0.584	60S ribosomal protein L19
-1	0.416	0.584	60S ribosomal protein L37
-1	0.416	0.584	Proteasome subunit beta type-6
-1	0.416	0.584	Retinoid-inducible serine carboxypeptidase
-1	0.416	0.584	Fumarate reductase iron-sulfur subunit
-1	0.416	0.584	Guanine nucleotide-binding protein G(T) subunit gamma-T1
-1	0.414	0.586	Glutaminase liver isoform, mitochondrial
-1	0.414	0.586	Tryptophan 5-hydroxylase 2
-1	0.414	0.586	5'-AMP-activated protein kinase subunit beta-1
-1	0.414	0.586	Ornithine carbamoyltransferase, mitochondrial
-1	0.414	0.586	Riboflavin kinase
-1	0.414	0.586	Vitamin K-dependent protein Z
-1	0.414	0.586	Glutamate carboxypeptidase 2
-1	0.414	0.586	Probable arabinosyltransferase C
-1	0.414	0.586	Sodium-dependent proline transporter
-1	0.414	0.586	Metabotropic glutamate receptor 2
-1	0.414	0.586	Cyclopropane-fatty-acyl-phospholipid synthase 2
-1	0.414	0.586	Subtilisin Savinase
-1	0.414	0.586	Endoglucanase F
-1	0.414	0.586	Uridine-cytidine kinase 2
-1	0.414	0.586	Phosphatidylinositol transfer protein alpha isoform
-1	0.414	0.586	Membrane-bound lytic murein transglycosylase B
-1	0.414	0.586	Sialic acid-binding Ig-like lectin 7
-1	0.414	0.586	Hemagglutinin-neuraminidase
-1	0.414	0.586	Proclavaminate amidinohydrolase
-1	0.414	0.586	Complement C1q subcomponent subunit C
-1	0.414	0.586	Aromatic-L-amino-acid decarboxylase
-1	0.414	0.586	Phosphoribosylformylglycinamidine synthase
-1	0.414	0.586	Voltage-dependent L-type calcium channel subunit beta-2
-1	0.414	0.586	Serine/threonine-protein kinase mTOR
-1	0.414	0.586	Oxygen-insensitive NAD(P)H nitroreductase
-1	0.414	0.586	Penicillin-binding protein 1A
-1	0.414	0.586	Serine/threonine-protein kinase 12
-1	0.414	0.586	Sodium channel subunit beta-3
-1	0.414	0.586	Penicillin-binding protein 2
-1	0.414	0.586	Peptidyl-prolyl cis-trans isomerase NIMA-interacting 1
-1	0.414	0.586	Succinate dehydrogenase cytochrome b556 subunit
-1	0.414	0.586	Proteasome subunit beta type-4
-1	0.414	0.586	Serine/threonine-protein kinase Sgk1
-1	0.414	0.586	Methionine aminopeptidase 1
-1	0.414	0.586	Regulatory protein sdiA
-1	0.414	0.586	Genome polyprotein
-1	0.414	0.586	4-hydroxyphenylpyruvate dioxygenase
-1	0.412	0.588	Growth hormone receptor
-1	0.412	0.588	Alpha-N-acetylglucosaminidase
-1	0.412	0.588	Aspartyl/asparaginyl beta-hydroxylase
-1	0.412	0.588	Dihydroorotate dehydrogenase homolog, mitochondrial
-1	0.412	0.588	Platelet glycoprotein IX
-1	0.412	0.588	Calpastatin
-1	0.412	0.588	High affinity nerve growth factor receptor
-1	0.412	0.588	Phosphatidylserine synthase 1
-1	0.412	0.588	Tumor necrosis factor receptor superfamily member 1A
-1	0.412	0.588	Tetanus toxin
-1	0.412	0.588	Glucose-6-phosphate isomerase B
-1	0.412	0.588	Endoglucanase G
-1	0.412	0.588	Purine nucleoside phosphorylase
-1	0.412	0.588	Minor core protein lambda-3
-1	0.412	0.588	Beta-lactamase OXA-1
-1	0.412	0.588	Arabinose operon regulatory protein
-1	0.412	0.588	Dihydropteroate synthase 2
-1	0.412	0.588	Cytokine receptor common beta chain
-1	0.412	0.588	Serpin B6
-1	0.412	0.588	Alpha-ketoglutarate-dependent dioxygenase alkB homolog 2
-1	0.412	0.588	Aspartyl aminopeptidase
-1	0.412	0.588	Vesicular inhibitory amino acid transporter
-1	0.412	0.588	Mercaptopyruvate sulfurtransferase
-1	0.412	0.588	Fucose-binding lectin PA-IIL
-1	0.412	0.588	Fusion glycoprotein F0
-1	0.412	0.588	Angiopoietin-1 receptor
-1	0.412	0.588	Gamma-aminobutyric acid receptor subunit rho-2
-1	0.412	0.588	Subtilisin DY
-1	0.412	0.588	Serine/threonine-protein phosphatase 2A 65 kDa regulatory subunit A alpha isoform
-1	0.412	0.588	Cytochrome c oxidase subunit 1
-1	0.412	0.588	Fumarate reductase subunit D
-1	0.412	0.588	Cell division protein zipA
-1	0.412	0.588	Geranylgeranyl transferase type-2 subunit beta
-1	0.412	0.588	Glycylpeptide N-tetradecanoyltransferase 1
-1	0.412	0.588	Hypothetical membrane spanning protein
-1	0.41	0.59	30S ribosomal protein S10
-1	0.41	0.59	Biotin--protein ligase
-1	0.41	0.59	Fibroblast growth factor 4
-1	0.41	0.59	Enoyl-[acyl-carrier-protein] reductase [NADH]
-1	0.41	0.59	Tyrosyl-tRNA synthetase, mitochondrial
-1	0.41	0.59	Ferritin heavy chain
-1	0.41	0.59	Glucagon receptor
-1	0.41	0.59	11-cis retinol dehydrogenase
-1	0.41	0.59	Aldo-keto reductase family 1 member C2
-1	0.41	0.59	Troponin I, cardiac muscle
-1	0.41	0.59	Metabotropic glutamate receptor 7
-1	0.41	0.59	Cartilage oligomeric matrix protein
-1	0.41	0.59	Metabotropic glutamate receptor 5
-1	0.41	0.59	Beta-lactamase PSE-2
-1	0.41	0.59	UDP-4-amino-4-deoxy-L-arabinose--oxoglutarate aminotransferase
-1	0.41	0.59	Inorganic pyrophosphatase
-1	0.41	0.59	Beta-lactamase IMP-1
-1	0.41	0.59	Beta-glucosidase A
-1	0.41	0.59	Multidrug-efflux transporter 1 regulator
-1	0.41	0.59	Divalent-cation tolerance protein cutA
-1	0.41	0.59	Acyl-CoA thioesterase I precursor
-1	0.41	0.59	CDNA FLJ46802 fis, clone TRACH3032150, moderately similar to Cysteine sulfinic acid decarboxylase
-1	0.41	0.59	Beta-1,4-galactosyltransferase 4
-1	0.41	0.59	Retinol dehydrogenase 11
-1	0.41	0.59	Protein farnesyltransferase/geranylgeranyltransferase type I alpha subunit
-1	0.41	0.59	Dipeptidyl aminopeptidase-like protein 6
-1	0.41	0.59	Amine oxidase, flavin-containing
-1	0.41	0.59	3-carboxy-cis,cis-muconate cycloisomerase
-1	0.41	0.59	BCR/ABL fusion protein isoform X9
-1	0.41	0.59	Carbonic anhydrase-related protein 10
-1	0.41	0.59	V-type proton ATPase subunit B, brain isoform
-1	0.41	0.59	60S ribosomal protein L23
-1	0.41	0.59	Succinate dehydrogenase iron-sulfur subunit
-1	0.41	0.59	Nuclear receptor subfamily 1 group I member 3
-1	0.41	0.59	Bla-imp protein
-1	0.41	0.59	Rubredoxin
-1	0.41	0.59	Methylamine dehydrogenase heavy chain
-1	0.408	0.592	Coagulation factor VIII
-1	0.408	0.592	72 kDa type IV collagenase
-1	0.408	0.592	Indoleamine 2,3-dioxygenase
-1	0.408	0.592	Cytotoxic T-lymphocyte protein 4
-1	0.408	0.592	Low-density lipoprotein receptor-related protein 2
-1	0.408	0.592	cAMP response element-binding protein
-1	0.408	0.592	Cytochrome c
-1	0.408	0.592	6-phosphofructo-2-kinase/fructose-2,6-biphosphatase 1
-1	0.408	0.592	Stromal cell-derived factor 1
-1	0.408	0.592	Thrombomodulin
-1	0.408	0.592	Diphtheria toxin
-1	0.408	0.592	Cell division protein zipA homolog
-1	0.408	0.592	Adenylosuccinate synthetase
-1	0.408	0.592	Complement control protein
-1	0.408	0.592	Purine nucleoside phosphorylase
-1	0.408	0.592	Kallikrein-6
-1	0.408	0.592	Glycine oxidase
-1	0.408	0.592	Isoleucyl-tRNA synthetase, mitochondrial
-1	0.408	0.592	Voltage-dependent L-type calcium channel subunit beta-3
-1	0.408	0.592	Nuclear factor NF-kappa-B p100 subunit
-1	0.408	0.592	2-oxo-1,2-dihydroquinoline 8-monooxygenase, oxygenase component
-1	0.408	0.592	Blasticidin-S deaminase
-1	0.408	0.592	DNA-directed RNA polymerase omega chain
-1	0.408	0.592	Penicillin-binding protein 1A
-1	0.408	0.592	Stromelysin-3
-1	0.408	0.592	DNA polymerase kappa
-1	0.408	0.592	Proteasome subunit alpha type-1
-1	0.408	0.592	Pol polyprotein
-1	0.408	0.592	Putative uncharacterized protein
-1	0.408	0.592	Serine/threonine-protein kinase 17B
-1	0.408	0.592	Aldo-keto reductase family 1 member B10
-1	0.408	0.592	50S ribosomal protein L34
-1	0.408	0.592	Endoglucanase H
-1	0.406	0.594	Matrix metalloproteinase-9
-1	0.406	0.594	Tryptophan 5-hydroxylase 1
-1	0.406	0.594	Glutamate dehydrogenase 1, mitochondrial
-1	0.406	0.594	Anti-Muellerian hormone type-2 receptor
-1	0.406	0.594	Amiloride-sensitive cation channel 1, neuronal
-1	0.406	0.594	Creatine kinase M-type
-1	0.406	0.594	Ryanodine receptor 1
-1	0.406	0.594	Glutamate receptor 4
-1	0.406	0.594	Alpha platelet-derived growth factor receptor
-1	0.406	0.594	Insulin-like growth factor-binding protein 3
-1	0.406	0.594	Beta-glucuronidase
-1	0.406	0.594	Toll-like receptor 9
-1	0.406	0.594	Rhodopsin
-1	0.406	0.594	Botulinum neurotoxin type B
-1	0.406	0.594	Tyrosine-protein kinase BTK
-1	0.406	0.594	Monomeric sarcosine oxidase
-1	0.406	0.594	Cyclomaltodextrin glucanotransferase
-1	0.406	0.594	L-lactate dehydrogenase
-1	0.406	0.594	Triosephosphate isomerase, glycosomal
-1	0.406	0.594	Steroid Delta-isomerase
-1	0.406	0.594	Phospholipase A2, membrane associated
-1	0.406	0.594	Regulatory protein E2
-1	0.406	0.594	Phenylalanine-4-hydroxylase
-1	0.406	0.594	3-dehydroquinate dehydratase
-1	0.406	0.594	Nicotinamide mononucleotide adenylyltransferase 3
-1	0.406	0.594	Tetranectin
-1	0.406	0.594	DDC protein
-1	0.406	0.594	Peptidyl-glycine alpha-amidating monooxygenase
-1	0.406	0.594	Prolyl 3-hydroxylase 2
-1	0.406	0.594	Prolyl 3-hydroxylase 3
-1	0.406	0.594	Diacylglycerol kinase alpha
-1	0.406	0.594	Hypoxia-inducible factor 1 alpha
-1	0.406	0.594	Glucose-1-phosphate thymidylyltransferase
-1	0.406	0.594	Glycerol dehydratase
-1	0.406	0.594	Hypothetical protein
-1	0.406	0.594	Ferredoxin-dependent glutamate synthase 2
-1	0.406	0.594	Ig epsilon chain C region
-1	0.406	0.594	Cytochrome c3, 13 kDa
-1	0.406	0.594	Beta-fructosidase
-1	0.406	0.594	Potassium channel subfamily K member 3
-1	0.406	0.594	Sodium channel subunit beta-2
-1	0.406	0.594	Histidine ammonia-lyase
-1	0.406	0.594	Endothelin-converting enzyme 1
-1	0.406	0.594	Organic hydroperoxide resistance protein, putative
-1	0.406	0.594	30S ribosomal protein S6
-1	0.406	0.594	Actin-related protein 2/3 complex subunit 4
-1	0.406	0.594	50S ribosomal protein L5
-1	0.404	0.596	Solute carrier family 12 member 6
-1	0.404	0.596	D-beta-hydroxybutyrate dehydrogenase, mitochondrial
-1	0.404	0.596	Monocarboxylate transporter 6
-1	0.404	0.596	Interleukin-1 receptor type I
-1	0.404	0.596	GDP-L-fucose synthetase
-1	0.404	0.596	Voltage-dependent calcium channel gamma-1 subunit
-1	0.404	0.596	Heme oxygenase 1
-1	0.404	0.596	Glutamate receptor, ionotropic kainate 4
-1	0.404	0.596	Lymphotoxin-alpha
-1	0.404	0.596	Tyrosine-protein kinase ZAP-70
-1	0.404	0.596	Alpha-ketoglutarate-dependent taurine dioxygenase
-1	0.404	0.596	Neocarzinostatin
-1	0.404	0.596	Proline iminopeptidase
-1	0.404	0.596	Neuroendocrine convertase 1
-1	0.404	0.596	Proline synthetase co-transcribed bacterial homolog protein
-1	0.404	0.596	Uncharacterized protein C20orf38
-1	0.404	0.596	Microsomal glutathione S-transferase 1
-1	0.404	0.596	Sphingomyelin phosphodiesterase 3
-1	0.404	0.596	Protein-arginine deiminase type-2
-1	0.404	0.596	Alr1529 protein
-1	0.404	0.596	Phosphoserine aminotransferase
-1	0.404	0.596	Beta-2-glycoprotein 1
-1	0.404	0.596	Proteinase inhibitor I4, serpin
-1	0.404	0.596	50S ribosomal protein L32
-1	0.404	0.596	Penicillin-binding protein 1C
-1	0.404	0.596	Adenylate cyclase type 2
-1	0.404	0.596	Protein S100-A7
-1	0.404	0.596	Triosephosphate isomerase
-1	0.404	0.596	Outer capsid protein sigma-3
-1	0.404	0.596	Outer membrane porin C
-1	0.404	0.596	Outer membrane heme receptor ShuA
-1	0.404	0.596	Dethiobiotin synthetase
-1	0.404	0.596	Nuclear receptor coactivator 5
-1	0.404	0.596	Cytochrome c2
-1	0.404	0.596	3-hydroxyisobutyryl-CoA hydrolase, mitochondrial
-1	0.404	0.596	50S ribosomal protein L33
-1	0.404	0.596	Calcium-activated potassium channel subunit beta-3
-1	0.402	0.598	RAF proto-oncogene serine/threonine-protein kinase
-1	0.402	0.598	Histamine H4 receptor
-1	0.402	0.598	L-serine dehydratase
-1	0.402	0.598	NADH-ubiquinone oxidoreductase chain 4L
-1	0.402	0.598	Tubulin beta chain
-1	0.402	0.598	Arginase-1
-1	0.402	0.598	Cytosolic phospholipase A2
-1	0.402	0.598	Alanine aminotransferase 1
-1	0.402	0.598	Chloride channel protein 2
-1	0.402	0.598	Glutamate receptor, ionotropic kainate 5
-1	0.402	0.598	Vitronectin
-1	0.402	0.598	Prostatic acid phosphatase
-1	0.402	0.598	Methylisocitrate lyase
-1	0.402	0.598	Hut operon positive regulatory protein
-1	0.402	0.598	Tubulin alpha-8 chain
-1	0.402	0.598	Galactoside O-acetyltransferase
-1	0.402	0.598	2-amino-4-hydroxy-6-hydroxymethyldihydropteridine pyrophosphokinase
-1	0.402	0.598	Coatomer subunit gamma
-1	0.402	0.598	Ribonucleoside-diphosphate reductase 2 alpha subunit
-1	0.402	0.598	Beta-glucosidase A
-1	0.402	0.598	Sensor kinase citA
-1	0.402	0.598	Cytidine deaminase
-1	0.402	0.598	Delta-aminolevulinic acid dehydratase
-1	0.402	0.598	5,10-methylenetetrahydrofolate reductase
-1	0.402	0.598	Neuropilin-1
-1	0.402	0.598	Serum amyloid A protein
-1	0.402	0.598	Kynurenine--oxoglutarate transaminase 3
-1	0.402	0.598	B(0,+)-type amino acid transporter 1
-1	0.402	0.598	Glutamate receptor delta-2 subunit
-1	0.402	0.598	Glutamate receptor delta-1 subunit
-1	0.402	0.598	Chromosome 14 open reading frame 149
-1	0.402	0.598	Voltage-dependent L-type calcium channel subunit alpha-1S
-1	0.402	0.598	Furin
-1	0.402	0.598	2,5-diketo-D-gluconic acid reductase A
-1	0.402	0.598	AlgQ1
-1	0.402	0.598	Protease
-1	0.402	0.598	Oxidoreductase
-1	0.402	0.598	Carbonic anhydrase
-1	0.402	0.598	Uridine phosphorylase
-1	0.402	0.598	Pyrroloquinoline-quinone synthase
-1	0.402	0.598	Glutamyl-endopeptidase
-1	0.402	0.598	Hexon protein
-1	0.402	0.598	PROBABLE FATTY ACID SYNTHASE FAS (FATTY ACID SYNTHETASE)
-1	0.402	0.598	Carbonic anhydrase 5B, mitochondrial
-1	0.402	0.598	Carbonic anhydrase-related protein
-1	0.402	0.598	Steroid hormone receptor ERR1
-1	0.402	0.598	T-cell receptor beta chain C region
-1	0.402	0.598	Protoporphyrinogen oxidase
-1	0.402	0.598	Proteasome subunit beta type-7
-1	0.402	0.598	Beta-mannosidase
-1	0.402	0.598	Transcriptional regulator
-1	0.402	0.598	Polyprotein
-1	0.402	0.598	Hepatitis B virus receptor binding protein
-1	0.402	0.598	50S ribosomal protein L20
-1	0.402	0.598	NmrA-like family domain-containing protein 1
-1	0.4	0.6	CAMPATH-1 antigen
-1	0.4	0.6	Alanine--glyoxylate aminotransferase 2, mitochondrial
-1	0.4	0.6	Adrenodoxin, mitochondrial
-1	0.4	0.6	30S ribosomal protein S12
-1	0.4	0.6	Mitochondrial carnitine/acylcarnitine carrier protein
-1	0.4	0.6	Small inducible cytokine A5
-1	0.4	0.6	Glucosylceramidase
-1	0.4	0.6	Basement membrane-specific heparan sulfate proteoglycan core protein
-1	0.4	0.6	Integrin beta-2
-1	0.4	0.6	Fibroblast growth factor receptor 4
-1	0.4	0.6	2-dehydro-3-deoxyphosphooctonate aldolase
-1	0.4	0.6	Chemotaxis protein cheA
-1	0.4	0.6	Shikimate dehydrogenase
-1	0.4	0.6	Nitric oxide synthase oxygenase
-1	0.4	0.6	Parathion hydrolase
-1	0.4	0.6	Caspase-7
-1	0.4	0.6	Thymidine kinase
-1	0.4	0.6	Actin, alpha skeletal muscle
-1	0.4	0.6	Vesicle-associated membrane protein 2
-1	0.4	0.6	Putative L-Dopa decarboxylase
-1	0.4	0.6	Succinate receptor 1
-1	0.4	0.6	Chloride channel protein ClC-Ka
-1	0.4	0.6	rRNA adenine N-6-methyltransferase
-1	0.4	0.6	Envelope glycoprotein gp160
-1	0.4	0.6	PMS1 protein homolog 2
-1	0.4	0.6	5'-fluoro-5'-deoxyadenosine synthase
-1	0.4	0.6	T-cell surface glycoprotein CD3 delta chain
-1	0.4	0.6	Retinal cone rhodopsin-sensitive cGMP 3',5'-cyclic phosphodiesterase subunit gamma
-1	0.4	0.6	D-alanyl-D-alanine carboxypeptidase dacC
-1	0.4	0.6	Phosphatidylinositol 3-kinase catalytic subunit type 3
-1	0.4	0.6	Low molecular weight phosphotyrosine protein phosphatase
-1	0.4	0.6	Lens fiber major intrinsic protein
-1	0.4	0.6	Acyl-CoA carboxylase
-1	0.4	0.6	Cytochrome c oxidase subunit 6A2, mitochondrial
-1	0.4	0.6	Parathion hydrolase
-1	0.4	0.6	Myosin-7
-1	0.4	0.6	Quinohemoprotein amine dehydrogenase 40 kDa subunit
-1	0.4	0.6	Calcium-activated potassium channel subunit beta-4
-1	0.398	0.602	Retinol-binding protein I, cellular
-1	0.398	0.602	S-adenosylmethionine synthetase isoform type-1
-1	0.398	0.602	Arginine decarboxylase
-1	0.398	0.602	Neutral amino acid transporter A
-1	0.398	0.602	NADH dehydrogenase [ubiquinone] 1 beta subcomplex subunit 9
-1	0.398	0.602	ADP/ATP translocase 1
-1	0.398	0.602	Oxygen-insensitive NADPH nitroreductase
-1	0.398	0.602	Interleukin-2 receptor alpha chain
-1	0.398	0.602	Sphingosine-1-phosphate lyase 1
-1	0.398	0.602	Large neutral amino acids transporter small subunit 2
-1	0.398	0.602	Glutamate receptor, ionotropic kainate 3
-1	0.398	0.602	Sepiapterin reductase
-1	0.398	0.602	Serum paraoxonase/arylesterase 1
-1	0.398	0.602	Tissue factor pathway inhibitor
-1	0.398	0.602	Probable phospholipid-transporting ATPase IA
-1	0.398	0.602	Platelet glycoprotein Ib alpha chain
-1	0.398	0.602	Carboxypeptidase E
-1	0.398	0.602	Vitamin B12 transporter btuB
-1	0.398	0.602	Genome polyprotein
-1	0.398	0.602	Cell division control protein 2 homolog
-1	0.398	0.602	Deoxynucleotide monophosphate kinase
-1	0.398	0.602	Penicillin-insensitive murein endopeptidase precursor
-1	0.398	0.602	Low affinity immunoglobulin gamma Fc region receptor II-a
-1	0.398	0.602	Insulin-like growth factor-binding protein 7
-1	0.398	0.602	Voltage-dependent anion-selective channel protein 2
-1	0.398	0.602	Hypoxanthine-guanine phosphoribosyltransferase, putative
-1	0.398	0.602	UDP-galactose 4-epimerase
-1	0.398	0.602	Phenazine biosynthesis protein PhzD
-1	0.398	0.602	L-cysteine/cystine lyase C-DES
-1	0.398	0.602	Cytochrome c3
-1	0.398	0.602	Macromomycin
-1	0.398	0.602	Nogalonic acid methyl ester cyclase
-1	0.398	0.602	Bacteriorhodopsin
-1	0.398	0.602	IAG-nucleoside hydrolase
-1	0.398	0.602	Tubulin beta-2B chain
-1	0.398	0.602	Tyrosine-protein kinase JAK3
-1	0.398	0.602	Potassium channel subfamily K member 9
-1	0.398	0.602	Putative cytochrome P450
-1	0.398	0.602	Respiratory nitrate reductase 1 alpha chain
-1	0.398	0.602	Colipase
-1	0.398	0.602	Prephenate dehydrogenase
-1	0.398	0.602	30S ribosomal protein S18
-1	0.398	0.602	Genome polyprotein
-1	0.398	0.602	Virulence sensor histidine kinase phoQ
-1	0.398	0.602	50S ribosomal protein L30
-1	0.396	0.604	Phenylalanyl-tRNA synthetase alpha chain
-1	0.396	0.604	Cannabinoid receptor 2
-1	0.396	0.604	Dihydropterate synthase
-1	0.396	0.604	NADH dehydrogenase [ubiquinone] 1 alpha subcomplex subunit 11
-1	0.396	0.604	Atrial natriuretic peptide receptor A
-1	0.396	0.604	Glutamate receptor 1
-1	0.396	0.604	Folate receptor gamma
-1	0.396	0.604	Potassium voltage-gated channel subfamily KQT member 1
-1	0.396	0.604	Retinoic acid-induced protein 3
-1	0.396	0.604	BC269730_2
-1	0.396	0.604	Peptidyl-prolyl cis-trans isomerase A
-1	0.396	0.604	Photoactive yellow protein
-1	0.396	0.604	Deoxyuridine 5'-triphosphate nucleotidohydrolase
-1	0.396	0.604	Alpha,alpha-trehalose-phosphate synthase [UDP-forming]
-1	0.396	0.604	Fumarate reductase flavoprotein subunit
-1	0.396	0.604	Dihydrofolate reductase
-1	0.396	0.604	Glycolipid transfer protein
-1	0.396	0.604	Enterotoxin type B
-1	0.396	0.604	Complement C1q subcomponent subunit A
-1	0.396	0.604	Syndecan-2
-1	0.396	0.604	Methylenetetrahydrofolate reductase intermediate form
-1	0.396	0.604	Glutamyl aminopeptidase
-1	0.396	0.604	Microsomal glutathione S-transferase 3
-1	0.396	0.604	Voltage-dependent anion-selective channel protein 1
-1	0.396	0.604	4-chlorobenzoyl CoA dehalogenase
-1	0.396	0.604	Chondroitinase
-1	0.396	0.604	WbpP
-1	0.396	0.604	Aminotransferase
-1	0.396	0.604	FEZ-1 protein
-1	0.396	0.604	Cytochrome P450 2C9
-1	0.396	0.604	Cytochrome c6
-1	0.396	0.604	Antigen peptide transporter 1
-1	0.396	0.604	DNA protection during starvation protein
-1	0.396	0.604	Putative sugar kinase
-1	0.396	0.604	C protein alpha-antigen
-1	0.396	0.604	Potassium voltage-gated channel subfamily C member 4
-1	0.396	0.604	Proteasome subunit alpha type-3
-1	0.396	0.604	Formate transporter 1, putative
-1	0.396	0.604	Casein kinase II subunit alpha'
-1	0.396	0.604	Calpain small subunit 1
-1	0.396	0.604	Glutaryl-CoA dehydrogenase
-1	0.394	0.606	Solute carrier family 12 member 5
-1	0.394	0.606	Delta-aminolevulinic acid dehydratase
-1	0.394	0.606	Cationic amino acid transporter 4
-1	0.394	0.606	Prolyl 4-hydroxylase subunit alpha-1
-1	0.394	0.606	T-cell surface glycoprotein CD1a
-1	0.394	0.606	Tubulin alpha chain
-1	0.394	0.606	Multidrug resistance-associated protein 1
-1	0.394	0.606	Formimidoyltransferase-cyclodeaminase
-1	0.394	0.606	Glutaminase kidney isoform, mitochondrial
-1	0.394	0.606	Excitatory amino acid transporter 2
-1	0.394	0.606	Sialidase-1
-1	0.394	0.606	Apolipoprotein E
-1	0.394	0.606	Deoxyhypusine synthase
-1	0.394	0.606	Response regulator pleD
-1	0.394	0.606	D-alanine aminotransferase
-1	0.394	0.606	Eosinophil lysophospholipase
-1	0.394	0.606	Endo-N-acetylneuraminidase
-1	0.394	0.606	Beta-lactamase SHV-2 precursor
-1	0.394	0.606	Lipoprotein nlpI precursor
-1	0.394	0.606	Ornithine aminotransferase variant
-1	0.394	0.606	Choline transporter-like protein 3
-1	0.394	0.606	Peptide deformylase, mitochondrial
-1	0.394	0.606	Voltage-dependent L-type calcium channel subunit beta-4
-1	0.394	0.606	Cytochrome b6-f complex iron-sulfur subunit
-1	0.394	0.606	Probable tRNA/rRNA methyltransferase HI0766
-1	0.394	0.606	RdmB
-1	0.394	0.606	Beta-mannanase
-1	0.394	0.606	Cytochrome c3
-1	0.394	0.606	HemO
-1	0.394	0.606	Protein-tyrosine-phosphatase
-1	0.394	0.606	2,4-dienoyl-CoA reductase, mitochondrial
-1	0.394	0.606	Protein HI0828
-1	0.394	0.606	Sodium channel subunit beta-4
-1	0.394	0.606	High affinity cAMP-specific and IBMX-insensitive 3',5'-cyclic phosphodiesterase 8A
-1	0.394	0.606	DNA topoisomerase 4 subunit B
-1	0.394	0.606	Trimethoprim-sensitive dihydrofolate reductase
-1	0.394	0.606	Serine/threonine-protein kinase PLK1
-1	0.394	0.606	Chymotrypsin-like elastase family member 2A
-1	0.394	0.606	BAG family molecular chaperone regulator 1
-1	0.394	0.606	T-cell receptor alpha chain C region
-1	0.394	0.606	Naphthalene 1,2-dioxygenase subunit beta
-1	0.394	0.606	Proteasome subunit alpha type-2
-1	0.394	0.606	Porin
-1	0.394	0.606	Esterase estA
-1	0.394	0.606	Histone deacetylase-like amidohydrolase
-1	0.394	0.606	Dihydrofolate reductase
-1	0.394	0.606	Naphthalene 1,2-dioxygenase subunit beta
-1	0.394	0.606	FeeM
-1	0.394	0.606	Putative transcriptional regulatory protein
-1	0.394	0.606	Uncharacterized protein Rv0948c/MT0975
-1	0.392	0.608	D-3-phosphoglycerate dehydrogenase
-1	0.392	0.608	Adenylate cyclase type 1
-1	0.392	0.608	Methionine-R-sulfoxide reductase
-1	0.392	0.608	Transcobalamin-2
-1	0.392	0.608	Glycine dehydrogenase [decarboxylating], mitochondrial
-1	0.392	0.608	Myeloid cell surface antigen CD33
-1	0.392	0.608	Receptor activity-modifying protein 3
-1	0.392	0.608	Lithostathine 1 alpha
-1	0.392	0.608	Tubulin alpha-1 chain
-1	0.392	0.608	Subtilisin Carlsberg
-1	0.392	0.608	Trypsin
-1	0.392	0.608	Ribonuclease UK114
-1	0.392	0.608	Biphenyl-2,3-diol 1,2-dioxygenase
-1	0.392	0.608	Adenosylhomocysteinase
-1	0.392	0.608	Complement C1q subcomponent subunit B
-1	0.392	0.608	Low affinity immunoglobulin gamma Fc region receptor II-c
-1	0.392	0.608	Phospholipase D1
-1	0.392	0.608	DNA polymerase III subunit epsilon
-1	0.392	0.608	Adenylate cyclase
-1	0.392	0.608	Bifunctional purine biosynthesis protein purH
-1	0.392	0.608	Hypothetical protein
-1	0.392	0.608	Interleukin-6 receptor alpha chain
-1	0.392	0.608	Cytochrome c3
-1	0.392	0.608	PROBABLE DIHYDROLIPOAMIDE DEHYDROGENASE LPDA
-1	0.392	0.608	Phenylacetone monooxygenase
-1	0.392	0.608	Chaperone protein htpG
-1	0.392	0.608	Non-heme chloroperoxidase
-1	0.392	0.608	Neuropeptide Y
-1	0.392	0.608	Neuronal acetylcholine receptor subunit alpha-3
-1	0.392	0.608	Matrix metalloproteinase-25
-1	0.392	0.608	Beta-hexosaminidase
-1	0.392	0.608	TraO protein
-1	0.392	0.608	Inactive carboxylesterase 4
-1	0.392	0.608	Thiosulfate reductase
-1	0.392	0.608	Carboxylesterase
-1	0.392	0.608	Calcium-activated potassium channel subunit beta-1
-1	0.39	0.61	2-amino-4-hydroxy-6-hydroxymethyldihydropteridine pyrophosphokinase
-1	0.39	0.61	Monocarboxylate transporter 3
-1	0.39	0.61	Vitamin K-dependent protein C
-1	0.39	0.61	A-Raf proto-oncogene serine/threonine-protein kinase
-1	0.39	0.61	4-hydroxyphenylpyruvate dioxygenase
-1	0.39	0.61	ATP-binding cassette transporter sub-family C member 9
-1	0.39	0.61	NADH dehydrogenase [ubiquinone] 1 beta subcomplex subunit 7
-1	0.39	0.61	Prostaglandin F2-alpha receptor
-1	0.39	0.61	5'-AMP-activated protein kinase catalytic subunit alpha-1
-1	0.39	0.61	Folylpolyglutamate synthase, mitochondrial
-1	0.39	0.61	Receptor activity-modifying protein 1
-1	0.39	0.61	Inhibitor of nuclear factor kappa-B kinase subunit beta
-1	0.39	0.61	Carboxymethylenebutenolidase
-1	0.39	0.61	Isopentenyl-diphosphate Delta-isomerase
-1	0.39	0.61	Endoglucanase
-1	0.39	0.61	Histidinol-phosphate aminotransferase
-1	0.39	0.61	14 kDa fatty acid-binding protein
-1	0.39	0.61	Protein yceI
-1	0.39	0.61	Sensor protein fixL
-1	0.39	0.61	Cytochrome c-552
-1	0.39	0.61	Structural polyprotein
-1	0.39	0.61	Brain glycogen phosphorylase variant
-1	0.39	0.61	SHMT2 protein
-1	0.39	0.61	Beta-1,4-galactosyltransferase 3
-1	0.39	0.61	N-acetylglutamate synthase, mitochondrial
-1	0.39	0.61	Sodium- and chloride-dependent glycine transporter 2
-1	0.39	0.61	Peptidoglycan synthetase ftsI
-1	0.39	0.61	Proto-oncogene tyrosine-protein kinase receptor ret
-1	0.39	0.61	Alpha-galactosidase A
-1	0.39	0.61	Glyceraldehyde 3-phosphate dehydrogenase
-1	0.39	0.61	Aminoglycoside 2'-N-acetyltransferase
-1	0.39	0.61	2-hydroxy-6-oxo-7-methylocta-2,4-dienoate hydrolase
-1	0.39	0.61	Protein S100-A11
-1	0.39	0.61	Mll3241 protein
-1	0.39	0.61	Heme oxygenase
-1	0.39	0.61	Endo-beta-N-acetylglucosaminidase F3
-1	0.39	0.61	Cytochrome c3
-1	0.39	0.61	10 kDa chaperonin
-1	0.39	0.61	Integrin beta-1
-1	0.39	0.61	High affinity cAMP-specific and IBMX-insensitive 3',5'-cyclic phosphodiesterase 8B
-1	0.39	0.61	Putative FAD-monooxygenase
-1	0.39	0.61	Cytochrome c oxidase subunit 2
-1	0.39	0.61	Calcium/calmodulin-dependent protein kinase type IV
-1	0.39	0.61	Isopentenyl-diphosphate Delta-isomerase 1
-1	0.39	0.61	Hemagglutinin
-1	0.39	0.61	Transcriptional activator protein traR
-1	0.39	0.61	Genome polyprotein
-1	0.39	0.61	Protein S100-A4
-1	0.388	0.612	Probable arabinosyltransferase B
-1	0.388	0.612	Alcohol dehydrogenase 4
-1	0.388	0.612	Leukocyte elastase
-1	0.388	0.612	2-amino-3-ketobutyrate coenzyme A ligase, mitochondrial
-1	0.388	0.612	Urokinase plasminogen activator surface receptor
-1	0.388	0.612	Cellular retinaldehyde-binding protein
-1	0.388	0.612	Glutathione S-transferase A5
-1	0.388	0.612	Adrenocorticotropic hormone receptor
-1	0.388	0.612	Neuronal acetylcholine receptor subunit beta-2
-1	0.388	0.612	Spermine synthase
-1	0.388	0.612	Solute carrier organic anion transporter family member 2B1
-1	0.388	0.612	Resistin
-1	0.388	0.612	Beta-lactamase type II
-1	0.388	0.612	ADP-ribosyl cyclase 2
-1	0.388	0.612	Choloylglycine hydrolase
-1	0.388	0.612	Chloramphenicol 3-O phosphotransferase
-1	0.388	0.612	Outer membrane protein F
-1	0.388	0.612	Deoxycytidylate deaminase
-1	0.388	0.612	Tryptophan synthase alpha chain
-1	0.388	0.612	Aminoglycoside 3'-phosphotransferase
-1	0.388	0.612	Fumarate hydratase class II
-1	0.388	0.612	Uracil-DNA glycosylase
-1	0.388	0.612	Catalase
-1	0.388	0.612	KIAA0251 protein
-1	0.388	0.612	Probable glutamyl-tRNA(Gln) amidotransferase subunit B, mitochondrial
-1	0.388	0.612	Glutamate--ammonia ligase domain-containing protein 1
-1	0.388	0.612	Metabotropic glutamate receptor 3
-1	0.388	0.612	Platelet-activating factor acetylhydrolase
-1	0.388	0.612	POSSIBLE CELLULASE CELA1
-1	0.388	0.612	Mycolic acid synthase
-1	0.388	0.612	Siroheme synthase
-1	0.388	0.612	Modification methylase HhaI
-1	0.388	0.612	Acyl-CoA hydrolase
-1	0.388	0.612	Citrate synthase
-1	0.388	0.612	Catalase/peroxidase
-1	0.388	0.612	Glycoside hydrolase
-1	0.388	0.612	Small inducible cytokine A8
-1	0.388	0.612	Endo-beta-1,4-xylanase
-1	0.388	0.612	Hydrolase
-1	0.388	0.612	Kinesin-like protein KIF1A
-1	0.388	0.612	General stress protein 69
-1	0.388	0.612	Unsaturated glucuronyl hydrolase
-1	0.388	0.612	Adsorption protein
-1	0.388	0.612	UPF0098 protein ybhB
-1	0.388	0.612	GDP-mannose 4,6 dehydratase
-1	0.388	0.612	3-oxo-5-beta-steroid 4-dehydrogenase
-1	0.388	0.612	A disintegrin and metalloproteinase with thrombospondin motifs 5
-1	0.388	0.612	Dual specificity protein phosphatase 23
-1	0.388	0.612	Prostaglandin reductase 1
-1	0.388	0.612	Serine/threonine-protein phosphatase 2A 55 kDa regulatory subunit B alpha isoform
-1	0.388	0.612	Proteasome subunit alpha type-7
-1	0.388	0.612	Probable N-acetylneuraminic acid outer membrane channel protein nanC
-1	0.388	0.612	Beta-lactamase
-1	0.388	0.612	Serine/threonine-protein phosphatase 2B catalytic subunit alpha isoform
-1	0.388	0.612	Leucyl/phenylalanyl-tRNA--protein transferase
-1	0.386	0.614	Tubulin beta chain
-1	0.386	0.614	NADP-dependent malic enzyme, mitochondrial
-1	0.386	0.614	Serine hydroxymethyltransferase, cytosolic
-1	0.386	0.614	NADH dehydrogenase [ubiquinone] 1 alpha subcomplex subunit 7
-1	0.386	0.614	5-aminolevulinate synthase, nonspecific, mitochondrial
-1	0.386	0.614	Aldehyde dehydrogenase 3B1
-1	0.386	0.614	T-lymphocyte activation antigen CD86
-1	0.386	0.614	Long-chain-fatty-acid--CoA ligase 4
-1	0.386	0.614	Toll-like receptor 2
-1	0.386	0.614	Thymidylate kinase
-1	0.386	0.614	2,3-bisphosphoglycerate-independent phosphoglycerate mutase
-1	0.386	0.614	Tubulin alpha-ubiquitous chain
-1	0.386	0.614	Thiamine-phosphate pyrophosphorylase
-1	0.386	0.614	Chorismate--pyruvate lyase
-1	0.386	0.614	Dr hemagglutinin structural subunit
-1	0.386	0.614	Threonyl-tRNA synthetase
-1	0.386	0.614	NH(3)-dependent NAD(+) synthetase
-1	0.386	0.614	Carminomycin 4-O-methyltransferase
-1	0.386	0.614	Beta-amylase
-1	0.386	0.614	Hypothetical protein MG245 homolog
-1	0.386	0.614	Pol polyprotein
-1	0.386	0.614	Chlorocatechol 1,2-dioxygenase
-1	0.386	0.614	Hemagglutinin-neuraminidase
-1	0.386	0.614	Non-heme chloroperoxidase
-1	0.386	0.614	Cellulase B precursor
-1	0.386	0.614	Asialoglycoprotein receptor 2
-1	0.386	0.614	ERGIC-53 protein
-1	0.386	0.614	Migration-inducing protein 4
-1	0.386	0.614	Aminolevulinate, delta-, synthase 2
-1	0.386	0.614	Succinate dehydrogenase cytochrome b560 subunit, mitochondrial
-1	0.386	0.614	P2Y purinoceptor 2
-1	0.386	0.614	Molybdopterin-converting factor subunit 2
-1	0.386	0.614	Amicyanin
-1	0.386	0.614	Hypothetical protein
-1	0.386	0.614	Peroxisomal trans-2-enoyl-CoA reductase
-1	0.386	0.614	Acetoin utilization protein
-1	0.386	0.614	Zinc-alpha-2-glycoprotein
-1	0.386	0.614	Cytochrome c-551
-1	0.386	0.614	Multidrug resistance protein, putative
-1	0.386	0.614	Carboxylesterase 2
-1	0.386	0.614	Thymidylate synthase
-1	0.386	0.614	Indole-3-pyruvate decarboxylase
-1	0.386	0.614	Heme oxygenase
-1	0.386	0.614	Insulin-like growth factor IB
-1	0.386	0.614	Neuronal acetylcholine receptor subunit beta-3
-1	0.386	0.614	Matrix metalloproteinase-28
-1	0.386	0.614	Naphthalene 1,2-dioxygenase subunit alpha
-1	0.386	0.614	Proteasome subunit beta type-3
-1	0.386	0.614	TbuX
-1	0.386	0.614	Fumarate reductase flavoprotein subunit
-1	0.386	0.614	2-HYDROXY-6-OXO-6-PHENYLHEXA-2,4-DIENOATE HYDROLASE BPHD
-1	0.386	0.614	Calcium/calmodulin-dependent protein kinase type 1G
-1	0.386	0.614	Naphthalene 1,2-dioxygenase subunit alpha
-1	0.386	0.614	Genome polyprotein
-1	0.386	0.614	50S ribosomal protein L4
-1	0.384	0.616	Interleukin-3
-1	0.384	0.616	Penicillin-binding protein 2B
-1	0.384	0.616	Choline-phosphate cytidylyltransferase B
-1	0.384	0.616	Choline O-acetyltransferase
-1	0.384	0.616	ADP/ATP translocase 2
-1	0.384	0.616	Proto-oncogene tyrosine-protein kinase Fyn
-1	0.384	0.616	Aminopeptidase N
-1	0.384	0.616	Xylose isomerase
-1	0.384	0.616	Ferripyoverdine receptor
-1	0.384	0.616	Bis(5'-adenosyl)-triphosphatase
-1	0.384	0.616	Aminomethyltransferase
-1	0.384	0.616	Complement factor B
-1	0.384	0.616	Ribonuclease 4
-1	0.384	0.616	Deoxyribodipyrimidine photo-lyase
-1	0.384	0.616	Branched-chain-amino-acid aminotransferase
-1	0.384	0.616	Fibrinogen beta chain [Contains: Fibrinopeptide B]
-1	0.384	0.616	Multiple coagulation factor deficiency protein 2
-1	0.384	0.616	Prolyl 3-hydroxylase 1
-1	0.384	0.616	Mitochondrial dicarboxylate carrier
-1	0.384	0.616	Glutaredoxin-1
-1	0.384	0.616	Neuropeptide Y receptor type 2
-1	0.384	0.616	Histone-lysine N-methyltransferase, H3 lysine-4 specific SET7
-1	0.384	0.616	Ornithine cyclodeaminase
-1	0.384	0.616	Glycosyl transferase
-1	0.384	0.616	Cellulase B
-1	0.384	0.616	6-oxocamphor hydrolase
-1	0.384	0.616	Uracil-DNA glycosylase inhibitor
-1	0.384	0.616	4-chlorobenzoyl CoA ligase
-1	0.384	0.616	Beta-lactamase
-1	0.384	0.616	Beta-lactamase
-1	0.384	0.616	Hypothetical protein
-1	0.384	0.616	Esterase EstB
-1	0.384	0.616	Riboflavin synthase alpha chain
-1	0.384	0.616	Hypothetical protein
-1	0.384	0.616	Neuronal acetylcholine receptor subunit beta-4
-1	0.384	0.616	Penicillin-binding protein 2B
-1	0.384	0.616	Melanopsin
-1	0.384	0.616	Hypothetical conserved protein
-1	0.384	0.616	Cytochrome c oxidase subunit 6C
-1	0.384	0.616	Cytochrome c oxidase subunit 7C, mitochondrial
-1	0.384	0.616	MAP kinase-activated protein kinase 3
-1	0.384	0.616	Lantibiotic nisin-Z
-1	0.384	0.616	Short-chain Z-isoprenyl diphosphate synthetase
-1	0.384	0.616	30S ribosomal protein S14 type Z
-1	0.384	0.616	Myosin light chain 6B
-1	0.384	0.616	[Pyruvate dehydrogenase [lipoamide]] kinase isozyme 3, mitochondrial
-1	0.382	0.618	Monocarboxylate transporter 7
-1	0.382	0.618	Asparagine synthetase [glutamine-hydrolyzing]
-1	0.382	0.618	Thyroid peroxidase
-1	0.382	0.618	Malate dehydrogenase, cytoplasmic
-1	0.382	0.618	Serine palmitoyltransferase 2
-1	0.382	0.618	Activin receptor type 1B
-1	0.382	0.618	Kallikrein-1
-1	0.382	0.618	Hexokinase-1
-1	0.382	0.618	Tissue factor
-1	0.382	0.618	Listeriolysin regulatory protein
-1	0.382	0.618	Genome polyprotein
-1	0.382	0.618	P-hydroxybenzoate hydroxylase
-1	0.382	0.618	Protein apaG
-1	0.382	0.618	Regulatory protein blaR1
-1	0.382	0.618	Nicotinate-nucleotide adenylyltransferase
-1	0.382	0.618	Histidyl-tRNA synthetase
-1	0.382	0.618	L-rhamnose isomerase
-1	0.382	0.618	dTDP-4-dehydrorhamnose reductase
-1	0.382	0.618	Probable polysaccharide deacetylase pdaA
-1	0.382	0.618	Endoglucanase SS precursor
-1	0.382	0.618	Thiol:disulfide interchange protein dsbC precursor
-1	0.382	0.618	Cytochrome P450 19A1
-1	0.382	0.618	HLA class II histocompatibility antigen, DQ(6) alpha chain
-1	0.382	0.618	Protein-glutamine gamma-glutamyltransferase Z
-1	0.382	0.618	Phosphatidylserine synthase 2
-1	0.382	0.618	Anthranilate phosphoribosyltransferase
-1	0.382	0.618	A/G-specific adenine glycosylase
-1	0.382	0.618	P450cin
-1	0.382	0.618	Ig lambda chain V-II region MGC
-1	0.382	0.618	Phosphoprotein
-1	0.382	0.618	Complement component C8 gamma chain
-1	0.382	0.618	Wee1-like protein kinase
-1	0.382	0.618	Cellular tumor antigen p53
-1	0.382	0.618	Hemolysin
-1	0.382	0.618	Prestin
-1	0.382	0.618	Epoxide hydrolase
-1	0.382	0.618	ATP synthase C chain
-1	0.382	0.618	Genome polyprotein
-1	0.382	0.618	Trafficking protein particle complex subunit 1
-1	0.382	0.618	Probable chorismate mutase
-1	0.382	0.618	Interleukin-1 receptor-associated kinase 4
-1	0.38	0.62	Aminomethyltransferase, mitochondrial
-1	0.38	0.62	NADH dehydrogenase [ubiquinone] iron-sulfur protein 8, mitochondrial
-1	0.38	0.62	Methylcrotonoyl-CoA carboxylase beta chain, mitochondrial
-1	0.38	0.62	Carcinoembryonic antigen-related cell adhesion molecule 1
-1	0.38	0.62	P2Y purinoceptor 12
-1	0.38	0.62	Pyridoxine-5'-phosphate oxidase
-1	0.38	0.62	Plasminogen activator inhibitor 1
-1	0.38	0.62	4-trimethylaminobutyraldehyde dehydrogenase
-1	0.38	0.62	Amiloride-sensitive cation channel 2, neuronal
-1	0.38	0.62	Calcium signal-modulating cyclophilin ligand
-1	0.38	0.62	Synaptosomal-associated protein 25
-1	0.38	0.62	Cysteine dioxygenase type 1
-1	0.38	0.62	Retinol dehydrogenase 13
-1	0.38	0.62	NADH-ubiquinone oxidoreductase chain 2
-1	0.38	0.62	T-cell surface antigen CD2
-1	0.38	0.62	Penicillin-binding protein 4
-1	0.38	0.62	C-reactive protein
-1	0.38	0.62	Quinone oxidoreductase
-1	0.38	0.62	Protein-glutamine gamma-glutamyltransferase E
-1	0.38	0.62	UDP-N-acetylglucosamine 1-carboxyvinyltransferase
-1	0.38	0.62	Ferrochelatase
-1	0.38	0.62	Glucan 1,3-beta-glucosidase
-1	0.38	0.62	Isoleucyl-tRNA synthetase
-1	0.38	0.62	Ferrichrome-binding periplasmic protein
-1	0.38	0.62	Lipase 3
-1	0.38	0.62	Methionyl-tRNA synthetase
-1	0.38	0.62	3,2-trans-enoyl-CoA isomerase, mitochondrial
-1	0.38	0.62	Cytosine deaminase
-1	0.38	0.62	Limonene-1,2-epoxide hydrolase
-1	0.38	0.62	Gastrotropin
-1	0.38	0.62	L-fuculose phosphate aldolase
-1	0.38	0.62	Osmolarity sensor protein envZ
-1	0.38	0.62	Alanine--glyoxylate aminotransferase 2-like 2
-1	0.38	0.62	P-selectin cytoplasmic tail-associated protein
-1	0.38	0.62	Choline/ethanolaminephosphotransferase
-1	0.38	0.62	Delta-6 fatty acid desaturase
-1	0.38	0.62	Gamma-aminobutyric acid type B receptor, subunit 2
-1	0.38	0.62	Proteasome subunit beta type 2
-1	0.38	0.62	GMP synthase [glutamine-hydrolyzing]
-1	0.38	0.62	Cytochrome c'
-1	0.38	0.62	Nonaheme cytochrome c
-1	0.38	0.62	Hemoglobin-like protein yjbI
-1	0.38	0.62	Mersacidin decarboxylase
-1	0.38	0.62	Quinoprotein ethanol dehydrogenase
-1	0.38	0.62	Carbonyl reductase [NADPH] 1
-1	0.38	0.62	Aminodeoxychorismate lyase
-1	0.38	0.62	Upper collar protein
-1	0.38	0.62	Transferase
-1	0.38	0.62	Heroin esterase
-1	0.38	0.62	Photosystem Q(B) protein
-1	0.38	0.62	Retinal rod rhodopsin-sensitive cGMP 3',5'-cyclic phosphodiesterase subunit gamma
-1	0.38	0.62	BDNF/NT-3 growth factors receptor
-1	0.38	0.62	Malonyl CoA-acyl carrier protein transacylase, mitochondrial
-1	0.38	0.62	METHOXY MYCOLIC ACID SYNTHASE 4 MMAA4 (METHYL MYCOLIC ACID SYNTHASE 4) (MMA4) (HYDROXY MYCOLIC ACID SYNTHASE)
-1	0.38	0.62	Bacterioferritin comigratory protein
-1	0.38	0.62	Guanine nucleotide-binding protein G(I)/G(S)/G(T) subunit beta-1
-1	0.38	0.62	GTPase KRas
-1	0.38	0.62	Peroxisomal acyl-coenzyme A oxidase 1
-1	0.38	0.62	Ephrin type-A receptor 7
-1	0.38	0.62	Probable L-lysine-epsilon aminotransferase
-1	0.38	0.62	Ig kappa chain V-I region Bi
-1	0.38	0.62	Glutamate racemase
-1	0.38	0.62	Chorismate mutase-related protein
-1	0.38	0.62	Tyrosyl-tRNA synthetase
-1	0.378	0.622	Alcohol dehydrogenase class 3
-1	0.378	0.622	FolC bifunctional protein [Includes: Folylpolyglutamate synthase
-1	0.378	0.622	Choline/ethanolamine kinase [Includes: Choline kinase beta
-1	0.378	0.622	Pyridoxal phosphate phosphatase
-1	0.378	0.622	Coagulation factor IX
-1	0.378	0.622	Isoleucyl-tRNA synthetase, cytoplasmic
-1	0.378	0.622	5-aminolevulinate synthase, erythroid-specific, mitochondrial
-1	0.378	0.622	Sulfotransferase 1A1
-1	0.378	0.622	Major prion protein
-1	0.378	0.622	Geranylgeranyl transferase type-1 subunit beta
-1	0.378	0.622	Protein-L-isoaspartate(D-aspartate) O-methyltransferase
-1	0.378	0.622	Microtubule-associated protein 1A
-1	0.378	0.622	Deoxyuridine 5'-triphosphate nucleotidohydrolase, mitochondrial
-1	0.378	0.622	Serum amyloid P-component
-1	0.378	0.622	2-dehydro-3-deoxyphosphooctonate aldolase
-1	0.378	0.622	N-carbamoyl-D-amino acid hydrolase
-1	0.378	0.622	Ammonia channel
-1	0.378	0.622	DNA polymerase
-1	0.378	0.622	Aldehyde oxidoreductase
-1	0.378	0.622	5'(3')-deoxyribonucleotidase, mitochondrial
-1	0.378	0.622	Trypanothione reductase
-1	0.378	0.622	UvrABC system protein B
-1	0.378	0.622	Carboxylesterase bioH
-1	0.378	0.622	3-dehydroquinate dehydratase
-1	0.378	0.622	Chitosanase
-1	0.378	0.622	Galactosylgalactosylxylosylprotein 3-beta-glucuronosyltransferase 3
-1	0.378	0.622	Hypothetical protein HI0319
-1	0.378	0.622	Granulysin
-1	0.378	0.622	Pseudoazurin
-1	0.378	0.622	MTA/SAH nucleosidase
-1	0.378	0.622	Amidophosphoribosyltransferase
-1	0.378	0.622	Plasma serine protease inhibitor
-1	0.378	0.622	Phospholipase D2
-1	0.378	0.622	Adenylosuccinate synthetase isozyme 1
-1	0.378	0.622	Ornithine decarboxylase antizyme 2
-1	0.378	0.622	Glycine N-acyltransferase-like protein 1
-1	0.378	0.622	DNA polymerase
-1	0.378	0.622	Histone deacetylase 6
-1	0.378	0.622	CCA-adding enzyme
-1	0.378	0.622	FMN-binding protein
-1	0.378	0.622	Endo-1,4-beta-xylanase
-1	0.378	0.622	Endonuclease Bse634IR
-1	0.378	0.622	Invasin
-1	0.378	0.622	Thiamine transporter 1
-1	0.378	0.622	Protoporphyrinogen oxidase
-1	0.378	0.622	Peptide deformylase
-1	0.378	0.622	5'-methylthioadenosine/S-adenosylhomocysteine nucleosidase
-1	0.378	0.622	Protocatechuate 3,4-dioxygenase beta chain
-1	0.378	0.622	Endo-1,4-beta-xylanase Z
-1	0.378	0.622	Mevalonate kinase
-1	0.378	0.622	Genome polyprotein
-1	0.378	0.622	Genome polyprotein
-1	0.378	0.622	50S ribosomal protein L11
-1	0.378	0.622	Lipase estA
-1	0.378	0.622	Iodotyrosine dehalogenase 1
-1	0.378	0.622	50S ribosomal protein L29
-1	0.376	0.624	Coagulation factor XIII A chain
-1	0.376	0.624	Thymidylate synthase
-1	0.376	0.624	B-lymphocyte antigen CD20
-1	0.376	0.624	Group 10 secretory phospholipase A2
-1	0.376	0.624	Creatine kinase B-type
-1	0.376	0.624	Procollagen-lysine,2-oxoglutarate 5-dioxygenase 1
-1	0.376	0.624	NADH dehydrogenase [ubiquinone] flavoprotein 2, mitochondrial
-1	0.376	0.624	Activin receptor type-1
-1	0.376	0.624	Follicle-stimulating hormone receptor
-1	0.376	0.624	NG,NG-dimethylarginine dimethylaminohydrolase 2
-1	0.376	0.624	Organic cation/carnitine transporter 1
-1	0.376	0.624	Niemann-Pick C1-like protein 1
-1	0.376	0.624	Glutathione S-transferase Mu 3
-1	0.376	0.624	ATP-sensitive inward rectifier potassium channel 12
-1	0.376	0.624	Phospholipid hydroperoxide glutathione peroxidase, mitochondrial
-1	0.376	0.624	6,7-dimethyl-8-ribityllumazine synthase
-1	0.376	0.624	Peptide deformylase
-1	0.376	0.624	L-arabinose-binding periplasmic protein
-1	0.376	0.624	Regulator of ribonuclease activity A
-1	0.376	0.624	Ras-related protein Rab-9
-1	0.376	0.624	Biotin synthase
-1	0.376	0.624	Hydroxyacylglutathione hydrolase
-1	0.376	0.624	Deacetoxycephalosporin C synthetase
-1	0.376	0.624	High affinity ribose transport protein rbsD
-1	0.376	0.624	Sialidase
-1	0.376	0.624	Synaptotagmin-like protein 4
-1	0.376	0.624	Jumonji/ARID domain-containing protein 1D
-1	0.376	0.624	S-formylglutathione hydrolase
-1	0.376	0.624	Glutathione peroxidase 7
-1	0.376	0.624	N-arachidonyl glycine receptor
-1	0.376	0.624	Superoxide dismutase [Cu-Zn]
-1	0.376	0.624	Medium-chain-fatty-acid--CoA ligase
-1	0.376	0.624	Putative ketoacyl reductase
-1	0.376	0.624	BH3498 protein
-1	0.376	0.624	Trigger factor
-1	0.376	0.624	Uracil-DNA glycosylase
-1	0.376	0.624	N utilization substance protein B homolog
-1	0.376	0.624	Succinate dehydrogenase flavoprotein subunit
-1	0.376	0.624	Arginine deiminase
-1	0.376	0.624	Prostaglandin reductase 2
-1	0.376	0.624	Sodium channel subunit beta-1
-1	0.376	0.624	30S ribosomal protein S10
-1	0.376	0.624	Matrix metalloproteinase-15
-1	0.376	0.624	Respiratory nitrate reductase 1 beta chain
-1	0.376	0.624	Serine/threonine-protein kinase/endoribonuclease IRE1
-1	0.376	0.624	Outer membrane porin protein 32
-1	0.376	0.624	Probable transcriptional activator protein traR
-1	0.376	0.624	Outer membrane protein II
-1	0.376	0.624	Dehydrogenase/reductase SDR family member 4-like 2
-1	0.376	0.624	Peptidyl-prolyl cis-trans isomerase A
-1	0.376	0.624	O-GlcNAcase BT_4395
-1	0.376	0.624	Long-chain-fatty-acid--CoA ligase ACSBG1
-1	0.376	0.624	Serine acetyltransferase
-1	0.376	0.624	Peptide deformylase
-1	0.376	0.624	50S ribosomal protein L13
-1	0.376	0.624	50S ribosomal protein L6
-1	0.374	0.626	Lipoyltransferase 1, mitochondrial
-1	0.374	0.626	DNA topoisomerase I, mitochondrial
-1	0.374	0.626	Calcium-transporting ATPase type 2C member 1
-1	0.374	0.626	System N amino acid transporter 1
-1	0.374	0.626	NADH dehydrogenase [ubiquinone] 1 beta subcomplex subunit 4
-1	0.374	0.626	Prostaglandin D2 receptor
-1	0.374	0.626	Sorbitol dehydrogenase
-1	0.374	0.626	NADH dehydrogenase [ubiquinone] iron-sulfur protein 7, mitochondrial
-1	0.374	0.626	Annexin A1
-1	0.374	0.626	Neurotensin receptor type 2
-1	0.374	0.626	Dihydropteridine reductase
-1	0.374	0.626	Heme oxygenase 2
-1	0.374	0.626	Metabotropic glutamate receptor 8
-1	0.374	0.626	Proto-oncogene tyrosine-protein kinase Yes
-1	0.374	0.626	Interferon beta
-1	0.374	0.626	G protein-activated inward rectifier potassium channel 2
-1	0.374	0.626	Mucin-2
-1	0.374	0.626	Platelet factor 4
-1	0.374	0.626	ATP-binding cassette sub-family G member 1
-1	0.374	0.626	Transient receptor potential cation channel subfamily M member 8
-1	0.374	0.626	2,3-dihydroxybenzoate-AMP ligase
-1	0.374	0.626	Sulfotransferase family cytosolic 2B member 1
-1	0.374	0.626	Subtilisin BPN'
-1	0.374	0.626	Protein kinase C theta type
-1	0.374	0.626	V-type sodium ATP synthase subunit K
-1	0.374	0.626	Heparan sulfate glucosamine 3-O-sulfotransferase 3A1
-1	0.374	0.626	Glycerol kinase
-1	0.374	0.626	Methionine synthase
-1	0.374	0.626	2-C-methyl-D-erythritol 2,4-cyclodiphosphate synthase
-1	0.374	0.626	(S)-2-haloacid dehalogenase
-1	0.374	0.626	Shiga toxin B-chain
-1	0.374	0.626	UDP-glucose 4-epimerase
-1	0.374	0.626	Glucose-1-phosphate thymidylyltransferase 2
[truncated: 1,989 more rows]
