# Supplementary material for: A Systematic Prediction of Multiple Drug-Target Interactions from Chemical, Genomic, and Pharmacological Data
Source: PLoS One. 2012 May 30;7(5):e37608. doi: 10.1371/journal.pone.0037608 (PMC3364341; doi:10.1371/journal.pone.0037608)
Supplement: Supporting Information S15 — The adopted descriptors along with definition and category information. (XLSX) [file pone.0037608.s015.xlsx]

## Sheet: Sheet1
Table S15. The adopted descriptors along with deﬁnition and category information
Descriptors	Definition	Category
EEig04r	Eigenvalue 04 from edge adj. matrix weighted by resonance integrals	Edge adjacency indices
nArC=N	Number of imines (aromatic)	Functional group counts
GATS3m	Geary autocorrelation of lag 3 weighted by mass	2D autocorrelations
O-062	O-(negatively charged)	Atom-centred fragments
nR11	Number of 11-membered rings	Constitutional descriptors
Mor20v	3D-MoRSE-signal 20/weighted by van der Waals volume	3D-MoRSE descriptors
G(N..P)	Sum of geometrical distances between N..P	Geometrical descriptors
GATS2v	Geary autocorrelation of lag 2 weighted by van der Waals volume)	2D autocorrelations
R1p	R autocorrelation of lag 1/weighted by polarizability	GETAWAY descriptors
Mor04e	Signal 04/weighted by Sanderson electronegativity	3D-MoRSE descriptors
D/Dr11	Distance/detour ring index of order 11	Topological descriptors
R4p+	R maximal autocorrelation of lag 4/ weighted by polarizability	GETAWAY descriptors
GATS1v	Geary autocorrelation of lag 1 weighted by van der Waals volume	2D autocorrelations
Mor27m	3D-MoRSE-signal 27/weighted by mass	3D-MoRSE descriptors
Mor17p	3D-MoRSE-signal 17/weighted by polarizability	3D-MoRSE descriptors
GATS2m	Geary autocorrelation of lag 2 weighted by mass	2D autocorrelations
D/Dr07	Distance/detour ring index of order 7	Topological descriptors
GATS4e	Geary autocorrelation of lag 4 weighted by Sanderson electronegativity	2D autocorrelations
T(N..P)	Sum of topological distances between N..P	Topological descriptors
Mor18u	Signal 18/unweighted	3D-MoRSE descriptors
